# Supplementary material for: Current guidelines on the management of gestational diabetes mellitus: a content analysis and appraisal
Source: BMC Pregnancy Childbirth. 2019 Jun 13;19:200. doi: 10.1186/s12884-019-2343-2 (PMC6567433; doi:10.1186/s12884-019-2343-2)
Supplement: Supplementary file 1 — Recommendations Extraction of NICE guideline. The NICE guideline was developed in accordance with the NICE guideline development process. There were 74 relevant recommendations being extracted, which were displayed and appraised in Additional file 1. (XLSX 24 kb) [file 12884_2019_2343_MOESM1_ESM.xlsx]

## Sheet: NICE
Basic information
Title of guideline		Diabetes in pregnancy: Management of diabetes and its complications from preconception to the postnatal period
Development institute		NICE
Publication year		Published 2008, updated 2015
Guideline type		Evidence-based guideline
Guideline methodology		Developed in accordance with the NICE guideline development process
Quality assessment of evidence and grading of strength of recommendations		GRADE system
Guideline Currency	Literature search date	2014.6
	Search strategy	A comprehensive literature search was performed
Methodological quality of guideline
AGREE II scores	Domain 1. Scope and Purpose	1
	Domain 2. Stakeholder Involvement	1
	Domain 3. Rigor of Development	1
	Domain 4. Clarity of Presentation	1
	Domain 5. Applicability	1
	Domain 6. Editorial Independence	1
	Overall assessment	Recommend
Recommendation extraction and assessment
Diagnosis of GDM
Health question 1		Risk factors
Specific recommendation		1.Assess risk of gestational diabetes using risk factors in a healthy population. At the booking appointment, determine the following risk factors for gestational diabetes  1）BMI above 30 kg/m2  2）previous macrosomic baby weighing 4.5 kg or above  3）previous gestational diabetes  4）family history of diabetes (first-degree relative with diabetes)  5）minority ethnic family origin with a high p…
Strength of recommendation		Strong
Supporting evidence		The recommendation has been taken from the NICE guideline on antenatal care (routine care for the healthy pregnant woman) and modified by the guideline development group in the light of the review and in discussion with the chair of that guideline
Consistency appraisal	Search strategy and selection of evidence	7
	Evidence and interpretation	7
	Interpretation and recommendation	7
Health question 2		Screening
Specific recommendation		2.Be aware that glycosuria of 2+ or above on 1 occasion or of 1+ or above on 2 or more occasions detected by reagent strip testing during routine antenatal care may indicate undiagnosed gestational diabetes. If this is observed, consider further testing to exclude gestational diabetes.	3.Use the 2-hour 75 g oral glucose tolerance test (OGTT) to test for gestational diabetes in women with risk factors	4.Offer women who have had gestational diabetes in a previous pregnancy:early self-monitoring of blood glucose or a 75 g 2-hour OGTT as soon as possible after booking (whether in the first or second trimester), and a further 75 g 2-hour OGTT at 24–28 weeks if the results of the first OGTT are normal.	5.Offer women with any of the other risk factors for gestational diabetes a 75 g 2-hour OGTT at 24–28 weeks.
Strength of recommendation		Weak	Strong	Strong	Strong
Supporting evidence		2 Audits, EL=3	6 cohort studies EL very low to moderate	7 cohort studies EL very low to moderate	11 cohort studies EL very low to high
Consistency appraisal	Search strategy and selection of evidence	6	7	7	7
	Evidence and interpretation	6	7	7	7
	Interpretation and recommendation	6	7	7	7
Health question 3		Diagnostic criteria
Specific recommendation		6.Diagnose gestational diabetes if the woman has either:a fasting plasma glucose level of 5.6 mmol/litre or above or a 2-hour plasma glucose level of 7.8 mmol/litre or above.
Strength of recommendation		Strong
Supporting evidence		1cross-sectional study；2 corhort studies；1 population-based screening programs；EL low to moderate
Consistency appraisal	Search strategy and selection of evidence	7
	Evidence and interpretation	7
	Interpretation and recommendation	7
Prenatal Care
Health question 4		Health education
Specific recommendation		7.Explain that： 1）in some women, gestational diabetes will respond to changes in diet and exercise 2）the majority of women will need oral blood glucose-lowering agents or insulin therapy if changes in diet and exercise do not control gestational diabetes effectively 3）if gestational diabetes is not detected and controlled, there is a small increased risk of serious adverse birth complications suc…	8.Offer women with a diagnosis of gestational diabetes a review with the joint diabetes and antenatal clinic within 1 week.	9.Inform the primary healthcare team when a woman is diagnosed with gestational diabetes (see also the NICE guideline on patient experience in adult NHS services in relation to continuity of care).	10.Teach women with gestational diabetes about self-monitoring of blood glucose.	11.Tailor blood glucose-lowering therapy to the blood glucose profile and personal preferences of the woman with gestational diabetes.	12.Offer immediate contact with a joint diabetes and antenatal clinic to women with diabetes who are pregnant.	13.At antenatal appointments, provide care specifically for women with diabetes, in addition to the care provided routinely for healthy pregnant women. Table 73 describes how care for women with diabetes differs from routine antenatal care. At each appointment, offer the woman ongoing opportunities for information and education	14.Ensure that women with diabetes have contact with the joint diabetes and antenatal clinic for assessment of blood glucose control every 1–2 weeks throughout pregnancy.
Strength of recommendation		Strong	Strong	Strong	Strong	Strong	Strong	Strong	Strong
Supporting evidence		Combine with another NICE guideline----Antenatal care for uncomplicated pregnancies	No evidence (NE*)	Other consideration（the NICE guideline on patient experience in adult NHS services in relation to continuity of care）NE*	NE*	NE*	NE*	(see the NICE guideline on antenatal care); NE*
Consistency appraisal	Search strategy and selection of evidence	5	7	7	7	7	7	7	7
	Evidence and interpretation	5	7	7	7	7	7	7	7
	Interpretation and recommendation	5	7	7	7	7	7	7	7
Health question 5		Medical nutrition therapy
Specific recommendation		15.Offer a trial of changes in diet and exercise to women with gestational diabetes who have a fasting plasma glucose level below 7 mmol/litre at diagnosis.
Strength of recommendation		Strong
Supporting evidence		Other consideration；NE*
Consistency appraisal	Search strategy and selection of evidence	7
	Evidence and interpretation	7
	Interpretation and recommendation	7
Health question 6		Physical activity
Specific recommendation		16.Advise women with gestational diabetes to take regular exercise (such as walking for 30 minutes after a meal) to improve blood glucose control.
Strength of recommendation		Weak
Supporting evidence		3RCT；EL very low to low
Consistency appraisal	Search strategy and selection of evidence	7
	Evidence and interpretation	7
	Interpretation and recommendation	7
Health question 7		Pharmacological therapy
Specific recommendation		17.Offer metformin to women with gestational diabetes if blood glucose targets are not met using changes in diet and exercise within 1–2 weeks.	18.Offer insulin instead of metformin to women with gestational diabetes if metformin is contraindicated or unacceptable to the woman.	19.Offer addition of insulin to the treatments of changes in diet, exercise and metformin for women with gestational diabetes if blood glucose targets are not met.	20.Offer immediate treatment with insulin, with or without metformin, as well as changes in diet and exercise, to women with gestational diabetes who have a fasting plasma glucose level of 7.0 mmol/litre or above at diagnosis	21.Consider immediate treatment with insulin, with or without metformin, as well as changes in diet and exercise, for women with gestational diabetes who have a fasting plasma glucose level of between 6.0 and 6.9 mmol/litre if there are complications such as macrosomia or hydramnios.	22.Consider glibenclamide for women with gestational diabetes: 1）in whom blood glucose targets are not achieved with metformin but who decline insulin therapy or 2）who cannot tolerate metformin.
Strength of recommendation		Strong	Strong	Strong	Strong	Weak	Weak
Supporting evidence		Other consideration；NE*	8RCT；EL very low to moderate	8RCT；EL very low to moderate	WHO2008；NE*	WHO2008；NE*	5RCT；EL very low to moderate
Consistency appraisal	Search strategy and selection of evidence	5	7	7	7	7	7
	Evidence and interpretation	7	7	7	7	7	7
	Interpretation and recommendation	7	7	7	7	7	7
Health question 8		Blood glucose monitoring
Specific recommendation		23.Advise pregnant women with type 2 diabetes or gestational diabetes who are on a multiple daily insulin injection regimen to test their fasting, pre-meal, 1-hour postmeal and bedtime blood glucose levels daily during pregnancy.	24.Advise pregnant women with type 2 diabetes or gestational diabetes to test their fasting and 1-hour post-meal blood glucose levels daily during pregnancy if they are: 1）on diet and exercise therapy or 2）taking oral therapy (with or without diet and exercise therapy) or singledose intermediate-acting or long-acting insulin.	25.Advise pregnant women with type 2 diabetes or gestational diabetes to seek urgent medical advice if they become hyperglycaemic or unwell.	26.Advise women with insulin-treated diabetes of the risks of hypoglycaemia and impaired awareness of hypoglycaemia in pregnancy, particularly in the first trimester.
Strength of recommendation		Weak	Weak	Weak	Weak
Supporting evidence		4 RCT，3 prospective cohort studies，2 retrospective casecontrol study; EL very low to moderate.	4 RCT，3 prospective cohort studies，2 retrospective casecontrol study; EL very low to moderate.	NE*; the guideline development group used their knowledge and understanding of best clinical practice	1 cohort studies, EL=2++; several studies, EL=2+
Consistency appraisal	Search strategy and selection of evidence	7	7	7	7
	Evidence and interpretation	7	7	7	7
	Interpretation and recommendation	7	7	7	7
Health question 9		Target blood glucose values
Specific recommendation		27.Use the same capillary plasma glucose target levels for women with gestationa diabetes as for women with pre-existing diabetes	28.Agree individualised targets for self-monitoring of blood glucose with women with diabetes in pregnancy, taking into account the risk of hypoglycaemia.	29.Advice pregnant women with any form of diabetes to maintain their capillary plasma glucose below the following target levels, if these are achievable without causing problematic hypoglycaemia: 1) fasting: 5.3 mmol/L(#1) and 2) 1 hour after meals: 7.8 mmol/L(#2) or 3) 2 hours after meals: 6.4 mmol/L.(#3)	30.Advise pregnant women with diabetes who are on insulin or glibenclamide to maintain their capillary plasma glucose level above 4 mmol/litre.	31.Advise pregnant women with insulin-treated diabetes to always have available a fast-acting form of glucose (for example, dextrose tablets or glucose-containing drinks)
Strength of recommendation		Strong	Strong	Weak	Weak	Weak
Supporting evidence		NE*	3 RCT，1 secondary analysis of trial data，2 retrospective cohort study；EL very low	(#1) 1 secondary analysis of RCT data, 1 RCT, very low (#2) 1 retrospective cohort study, very low (#3) 1 secondary analysis of RCT data, very low	It was the ‘safe’ lower target value recommended by Diabetes UK.，NE*	1 cohort studies, EL=2++; several studies, EL=2+
Consistency appraisal	Search strategy and selection of evidence	7	7	7	7	7
	Evidence and interpretation	7	7	7	7	7
	Interpretation and recommendation	7	7	7	7	7
Health question 10		Ketone monitoring
Specific recommendation		32.Test urgently for ketonaemia if a pregnant woman with any form of diabetes presents with hyperglycaemia or is unwell, to exclude diabetic ketoacidosis.	33.During pregnancy, admit immediately women who are suspected of having diabetic ketoacidosis for level 2 critical care, where they can receive both medical and obstetric care
Strength of recommendation		Strong	Strong
Supporting evidence		NE*; the guideline development group used their knowledge and understanding of best clinical practice	NE*; the guideline development group used their knowledge and understanding of best clinical practice
Consistency appraisal	Search strategy and selection of evidence	7	7
	Evidence and interpretation	7	7
	Interpretation and recommendation	7	7
Health question 11		HbA1c monitoring
Specific recommendation		34.Measure HbA1c levels in all women with gestational diabetes at the time of diagnosis to identify those who may have pre-existing type 2 diabetes	35.Do not use HbA1c levels routinely to assess a woman’s blood glucose control in the second and third trimesters of pregnancy
Strength of recommendation		Strong	Strong
Supporting evidence		NE*	1 prospective cohort studies，3 retrospective, EL very low
Consistency appraisal	Search strategy and selection of evidence	7	7
	Evidence and interpretation	7	7
	Interpretation and recommendation	7	7
Health question 12		Continuous glucose monitoring
Specific recommendation		36.Do not offer continuous glucose monitoring routinely to pregnant women with diabetes	37.Consider continuous glucose monitoring for pregnant women on insulin therapy:  1）who have problematic severe hypoglycaemia (with or without impaired awareness of hypoglycaemia) or  2）who have unstable blood glucose levels (to minimise variability) or  3）to gain information about variability in blood glucose levels.	38.Ensure that support is available for pregnant women who are using continuous glucose monitoring from a member of the joint diabetes and antenatal care team with expertise in its use.
Strength of recommendation		Strong	Weak	Strong
Supporting evidence		3RCT，2 within-participant comparisons；EL very low to moderate	3RCT，3 within-participant comparisons；EL very low to moderate	NE*
Consistency appraisal	Search strategy and selection of evidence	7	7	7
	Evidence and interpretation	7	7	7
	Interpretation and recommendation	7	7	7
Health question 13		Fetal monitoring
Specific recommendation		39.Offer women with diabetes an ultrasound scan for detecting fetal structural abnormalities, including examination of the fetal heart (4 chambers, outflow tracts and 3 vessels), at 20 weeks	40.Offer pregnant women with diabetes ultrasound monitoring of fetal growth and amniotic fluid volume every 4 weeks from 28 to 36 weeks.	41.Routine monitoring of fetal wellbeing (using methods such as fetal umbilical artery Doppler recording, fetal heart rate recording and biophysical profile testing) before 38 weeks is not recommended in pregnant women with diabetes, unless there is a risk of fetal growth restriction	42.Provide an individualised approach to monitoring fetal growth and wellbeing for women with diabetes and a risk of fetal growth restriction (macrovascular disease and/or nephropathy).
Strength of recommendation		Strong	Strong	Strong	Strong
Supporting evidence		Several stuides；EL=2++；the NICE antenatal care guideline	2 SR，EL=1++；Several studies; EL=1+ to 2++	2 SR，EL 1++；Several studies; EL 1+ to 2++	2 SR，EL 1++；Several studies; EL 1+ to 2++
Consistency appraisal	Search strategy and selection of evidence	7	7	7	7
	Evidence and interpretation	7	7	7	7
	Interpretation and recommendation	7	7	7	7
Intrapartum Care
Health question 14		Timing and mode of birth
Specific recommendation		43.Discuss the timing and mode of birth with pregnant women with diabetes during antenatal appointments, especially during the third trimester。	44.Advise pregnant women with type 1 or type 2 diabetes and no other complications to have an elective birth by induction of labour, or by elective caesarean section if indicated, between 37+0 weeks and 38+6 weeks of pregnancy.	45.Consider elective birth before 37+0 weeks for women with type 1 or type 2 diabetes if there are metabolic or any other maternal or fetal complications	46.Advise women with gestational diabetes to give birth no later than 40+6 weeks, and offer elective birth (by induction of labour, or by caesarean section if indicated) to women who have not given birth by this time.	47.Consider elective birth before 40+6 weeks for women with gestational diabetes if there are maternal or fetal complications.	48.Diabetes should not in itself be considered a contraindication to attempting vaginal birth after a previous caesarean section.	49.Explain to pregnant women with diabetes who have an ultrasound-diagnosed macrosomic fetus about the risks and benefits of vaginal birth, induction of labour and caesarean section	50.Offer women with diabetes and comorbidities such as obesity or autonomic neuropathy an anaesthetic assessment in the third trimester of pregnancy.	51.If general anaesthesia is used for the birth in women with diabetes, monitor blood glucose every 30 minutes from induction of general anaesthesia until after the baby is born and the woman is fully conscious.
Strength of recommendation		Strong	Weak	Weak	Weak	Weak	Strong	Strong	Strong	Strong
Supporting evidence		NE*	NE*	NE*	1 RCT，5 cohort stuides; EL very low to low	1 RCT，5 cohort stuides; EL very low to low	1 retrospective case–control study，EL=3；2 retrospective cohort study，EL=2+	3 RCT，EL=1+；2 case–control studies，EL=2-；2 cohort studies, EL=2+；1 quasi-randomised study，EL=2+	1 retrospective study, EL=2+；1 narrative review, EL=4	1 RCT，EL=1+；1 narrative review，EL=4；1 cohort study，EL=2+；1 case-contro study，EL=2+
Consistency appraisal	Search strategy and selection of evidence	7	7	7	7	7	7	7	7	7
	Evidence and interpretation	7	7	7	7	7	7	7	7	7
	Interpretation and recommendation	7	7	7	7	7	7	7	7	7
Health question 15		Glycemic control during labor
Specific recommendation		52.Monitor capillary plasma glucose every hour during labour and birth in women with diabetes, and ensure that it is maintained between 4 and 7 mmol/litre.	53.Intravenous dextrose and insulin infusion should be considered for women with type 1 diabetes from the onset of established labour.	54.Use intravenous dextrose and insulin infusion during labour and birth for women with diabetes whose capillary plasma glucose is not maintained between 4 and 7 mmol/litre
Strength of recommendation		Strong	Strong	Strong
Supporting evidence		8 observational studies，EL=2+，2++ or 3；2 observational studies，EL=2++	8 observational studies，EL=2+，2++ or 3；2 observational studies，EL=2++	1 RCT，EL=1++
Consistency appraisal	Search strategy and selection of evidence	7	7	7
	Evidence and interpretation	7	7	7
	Interpretation and recommendation	7	7	7
Neonatal Care
Health question 16		Neonatal hypoglycemia
Specific recommendation		55.All maternity units should have a written policy for the prevention, detection and management of hypoglycaemia in babies of women with diabetes	56.Test the blood glucose of babies of women with diabetes using a quality-assured method validated for neonatal use (ward-based glucose electrode or laboratory analysis)	57.Women with diabetes should feed their babies as soon as possible after birth (within 30 minutes) and then at frequent intervals (every 2–3 hours) until feeding maintains pre-feed capillary plasma glucose levels at a minimum of 2.0 mmol/litre.	58.If capillary plasma glucose values are below 2.0 mmol/litre on 2 consecutive readings despite maximal support for feeding, if there are abnormal clinical signs or if the baby will not feed orally effectively, use additional measures such as tube feeding or intravenous dextrose. Only implement additional measures if one or more of these criteria are met.	59.Test blood glucose levels in babies of women with diabetes who present with clinical signs of hypoglycaemia, and treat those who are hypoglycaemic with intravenous dextrose as soon as possible.
Strength of recommendation		Strong	Strong	Strong	Strong	Strong
Supporting evidence		Based on group consensus；NE*	1 systematic review by the WHO，not graded；The CEMACH enquiry，EL=3-4	3 studies，EL=2+；Consensus，EL=4	1 studies，EL=2+；Consensus，EL=4	Consensus；NE*
Consistency appraisal	Search strategy and selection of evidence	7	7	7	7	7
	Evidence and interpretation	7	7	7	7	7
	Interpretation and recommendation	7	7	7	7	7
Health question 17		Initial assessment
Specific recommendation		60.Advise women with diabetes to give birth in hospitals where advanced neonatal resuscitation skills are available 24 hours a day.	61.Babies of women with diabetes should stay with their mothers unless there is a clinical complication or there are abnormal clinical signs that warrant admission for intensive or special care.	62.Carry out blood glucose testing routinely in babies of women with diabetes at 2–4 hours after birth. Carry out blood tests for polycythaemia, hyperbilirubinaemia, hypocalcaemia and hypomagnesaemia for babies with clinical signs.	63.Perform an echocardiogram for babies of women with diabetes if they show clinical signs associated with congenital heart disease or cardiomyopathy, including heart murmur. The timing of the examination will depend on the clinical circumstances	64.Admit babies of women with diabetes to the neonatal unit if they have:  1）hypoglycaemia associated with abnormal clinical signs  2）respiratory distress  3）signs of cardiac decompensation from congenital heart disease or cardiomyopathy  4）signs of neonatal encephalopathy  5）signs of polycythaemia and are likely to need partial exchange transfusion  6）need for intravenous fluids  7）need f…	65.Do not transfer babies of women with diabetes to community care until they are at least 24 hours old, and not before you are satisfied that the baby is maintaining blood glucose levels and is feeding well.
Strength of recommendation		Strong	Strong	Strong	Strong	Strong	Strong
Supporting evidence		5 obeservational studies，EL=2-，2+ or 3	NSF，NE*	2 narrative nonsystematic reviews，EL=4	2 narrative nonsystematic reviews，EL=4	4 observational studies，EL=3，2+；1 clinical audit，EL=2+	NE*
Consistency appraisal	Search strategy and selection of evidence	7	7	7	7	7	7
	Evidence and interpretation	7	7	7	7	7	7
	Interpretation and recommendation	7	7	7	7	7	7
Postpartum Care
Health question 18		Blood glucose control
Specific recommendation		66.Women who have been diagnosed with gestational diabetes should discontinue blood glucose-lowering therapy immediately after birth
Strength of recommendation		Strong
Supporting evidence		Based on consensus within the group on best current practice；NE*
Consistency appraisal	Search strategy and selection of evidence	7
	Evidence and interpretation	7
	Interpretation and recommendation	7
Health question 19		Information and follow-up
Specific recommendation		67.Explain to women who were diagnosed with gestational diabetes about the risks of gestational diabetes in future pregnancies, and offer them testing for diabetes when planning future pregnancies.
Strength of recommendation		Strong
Supporting evidence		NSF
Consistency appraisal	Search strategy and selection of evidence	7
	Evidence and interpretation	7
	Interpretation and recommendation	7
Health question 20		Postnatal blood glucose testing
Specific recommendation		68.Test blood glucose in women who were diagnosed with gestational diabetes to exclude persisting hyperglycaemia before they are transferred to community care	69.Remind women who were diagnosed with gestational diabetes of the symptoms of hyperglycaemia.	70.For women who were diagnosed with gestational diabetes and whose blood glucose levels returned to normal after the birth:  1）Offer lifestyle advice (including weight control, diet and exercise)(#1).  2）Offer a fasting plasma glucose test 6–13 weeks after the birth to exclude diabetes (for practical reasons this might take place at the 6-week postnatal check)(#2).  3）If a fasting plasma gluc…	71.For women having a fasting plasma glucose test as the postnatal test:  1）Advise women with a fasting plasma glucose level below 6.0 mmol/litre that:  they have a low probability of having diabetes at present  they should continue to follow the lifestyle advice (including weight control, diet and exercise) given after the birth  they will need an annual test to check that their blood glucos…	72.For women having an HbA1c test as the postnatal test:  1）Advise women with an HbA1c level below 39 mmol/mol (5.7%) that:  they have a low probability of having diabetes at present  they should continue to follow the lifestyle advice (including weight control, diet and exercise) given after the birth  they will need an annual test to check that their blood glucose levels are normal they hav…	73.Offer an annual HbA1c test to women who were diagnosed with gestational diabetes who have a negative postnatal test for diabetes	74.Offer women who were diagnosed with gestational diabetes early self-monitoring of blood glucose or an OGTT in future pregnancies. Offer a subsequent OGTT if the first OGTT results in early pregnancy are normal
Strength of recommendation		Strong	Strong	Strong	Strong	Strong	Strong	Strong
Supporting evidence		1 systematic review，EL=2+	1 systematic review，EL=2+；9 obeservational studies，EL=2-，2+ or 3	(#1) 2 RCT，EL=1+; 1 systematic review and meta analysis, EL=1+； (#2) 26 observational studies，EL very low； (#3) 4 studies，EL very low; (#4) 13studies，EL very low	(#1) 2 RCT，EL=1+；1 systematic review and meta analysis, EL=1+ (#2)(#3) 3 prospective cohort studies，10 retrospective cohort studies，EL very low	1 prospective cohort study，EL very low	4 studies，EL very low	Section4.3
Consistency appraisal	Search strategy and selection of evidence	7	7	7	7	7	7	7
	Evidence and interpretation	7	7	7	7	7	7	7
	Interpretation and recommendation	7	7	7	7	7	7	7
