# Supplementary material for: Current guidelines on the management of gestational diabetes mellitus: a content analysis and appraisal
Source: BMC Pregnancy Childbirth. 2019 Jun 13;19:200. doi: 10.1186/s12884-019-2343-2 (PMC6567433; doi:10.1186/s12884-019-2343-2)
Supplement: Supplementary file 2 — Recommendations Extraction of NZGG guideline. The NZGG guideline development team followed a structured process for guideline development, and there were 38 relevant recommendations being extracted, which were displayed and appraised in Additional file 2. (XLSX 19 kb) [file 12884_2019_2343_MOESM2_ESM.xlsx]

## Sheet: NZGG
Basic information
Title of guideline		Screening, Diagnosis and Management of Gestational Diabetes in New Zealand：a clinical practice guideline
Development institute		NZGG
Publication year		Published 2014
Guideline type		Evidence-based guideline
Guideline methodology		The Guideline Development Team followed a structured process for guideline development
Quality assessment of evidence and grading of strength of recommendations		GRADE system
Guideline Currency	Literature search date	2012
	Search strategy	A comprehensive literature search was performed
Methodological quality of guideline
AGREE II scores	Domain 1. Scope and Purpose	1
	Domain 2. Stakeholder Involvement	1
	Domain 3. Rigor of Development	0.88
	Domain 4. Clarity of Presentation	1
	Domain 5. Applicability	1
	Domain 6. Editorial Independence	0.96
	Overall assessment	Recommend
Recommendation extraction and assessment
Diagnosis of GDM
Health question 1		Risk factors
Specific recommendation		1.Encourage all women and their families to eat a balanced, healthy diet with appropriate calorie intake to prevent the onset of gestational diabetes prior to and during pregnancy. Discuss how they could make their diet healthier, taking account of their needs, preferences and individual circumstances.	2.Encourage all women to be physically active for at least 30 minutes most days of the week (this can be in 10-minute blocks) in the absence of medical contra-indications.	3.Measure and record maternal weight at routine antenatal visits.
Strength of recommendation		Conditional	Good practice point (GPP)	GPP
Supporting evidence		Dietary：3SR，2RCT; Exercise：2SR，1 single-centre RCT；Combined dietary and exercise：5RCT；EL low	Dietary：3SR，2RCT; Exercise：2SR，1 single-centre RCT；Combined dietary and exercise：5RCT；EL low	Dietary：3SR，2RCT; Exercise：2SR，1 single-centre RCT；Combined dietary and exercise：5RCT；EL low
Consistency appraisal	Search strategy and selection of evidence	7	7	7
	Evidence and interpretation	7	7	7
	Interpretation and recommendation	7	7	7
Health question 2		Screening
Specific recommendation		4.Offer all women an HbA1c test in their booking’ antenatal bloods to detect undiagnosed diabetes	5.Women with HbA1c ≥ 50 mmol/mol should be under the care of a service that specialises in diabetes in pregnancy	6.All women with HbA1c 41–49 mmol/mol should receive dietary and lifestyle advice and have an oral glucose tolerance test at 24–28 weeks.	7.Do not offer an HbA1c as a diagnostic test for gestational diabetes as it is not sensitive enough to detect gestational diabetes.
Strength of recommendation		Conditional	Conditional	GPP	Conditional
Supporting evidence		6 SR, 58 observational studies，EL low	Expert concensus，combine international document, such as ADA2013，CDA2008，NICE2008	Expert concensus，combine international document, such as ADA2013，CDA2008，NICE2009	Expert concensus
Consistency appraisal	Search strategy and selection of evidence
	Evidence and interpretation
	Interpretation and recommendation
Health question 3		Diagnostic criteria
Specific recommendation		8.（At 24–28 weeks）For all women not previously diagnosed with diabetes who are at high risk of gestational diabetes (HbA1c of 41–49 mmol/mol), offer a two-hour, 75 g oral glucose tolerance test. If fasting glucose is ≥ 5.5 mmol/L or two-hour value is ≥ 9.0 mmol/L, refer the woman to a diabetes in pregnancy clinic. Offer all other women a one-hour, 50 g, oral glucose challenge test. If glucose is …	9.（At 24–28 weeks）If the fasting or two-hour values are borderline and there are risk factors for gestational diabetes, consider self-monitoring of blood glucose levels weekly
Strength of recommendation		GPP	GPP
Supporting evidence		A technology assessment and SR; refer to ADIPS2013；ADA2013；ACOG2013；IADPSG2010；WHO1999;CDA200. EL low	6 SR,58 observational studies，EL low；A technology assessment and SR; refer to ADIPS2013；ADA2013；ACOG2013；IADPSG2010；WHO1999;CDA200. EL low
Consistency appraisal	Search strategy and selection of evidence	4	7
	Evidence and interpretation	4	7
	Interpretation and recommendation	4	7
Prenatal Care
Health question 4		Health education
Specific recommendation		10.Offer all women diagnosed with gestational diabetes ongoing treatment by health professionals, including specialised dietary advice, lifestyle advice and educational material that is culturally and ethnically appropriate.
Strength of recommendation		Strong
Supporting evidence		A Cochrane SR（11 RCT）
Consistency appraisal	Search strategy and selection of evidence	7
	Evidence and interpretation	7
	Interpretation and recommendation	7
Health question 5		Medical nutrition therapy
Specific recommendation		11.Advise pregnant women with gestational diabetes that their dietary recommendations could include:  1）consuming a minimum of 175 g carbohydrate per day  2）spreading carbohydrates evenly throughout the day between meals and snacks  3）reducing intake of saturated fats  4）consuming lean protein  5）keeping weight gain in pregnancy in line with Ministry of Health recommendations.* This recommen…
Strength of recommendation		GPP
Supporting evidence		ADA2012;CDA2008;ADA2008;SIGN2010;ADA2012; A CochraneSR（9 RCT）
Consistency appraisal	Search strategy and selection of evidence	7
	Evidence and interpretation	7
	Interpretation and recommendation	7
Health question 6		Physical activity
Specific recommendation		NONE
Strength of recommendation
Supporting evidence
Consistency appraisal	Search strategy and selection of evidence
	Evidence and interpretation
	Interpretation and recommendation
Health question 7		Pharmacological therapy
Specific recommendation		12.Where women who have gestational diabetes and poor glycaemic control (above treatment targets) in spite of dietary and lifestyle interventions, offer oral hypoglycaemics (metformin or glibenclamide) and/or insulin therapy. In deciding whether to use oral therapy or insulin, take account of the clinical assessment and advice, and the woman’s preferences and her ability to adhere to medication a…
Strength of recommendation		Strong
Supporting evidence		7 SR，a Cochrane SR（13 RCT）
Consistency appraisal	Search strategy and selection of evidence	6
	Evidence and interpretation	6
	Interpretation and recommendation	6
Health question 8		Blood glucose monitoring
Specific recommendation		NONE
Strength of recommendation
Supporting evidence
Consistency appraisal	Search strategy and selection of evidence
	Evidence and interpretation
	Interpretation and recommendation
Health question 9		Target blood glucose values
Specific recommendation		13.Treatment targets for capillary glucose are:  fasting glucose ≤ 5.0 mmol/L  one-hour post-prandial** ≤ 7.4 mmol/L  two-hour post-prandial** ≤ 6.7 mmol/L.	14.Women with 10% of readings (three to four readings) above the treatment targets should have their treatment reassessed Discuss high postprandial blood glucose levels with the woman to establish what she had eaten for that meal.
Strength of recommendation		GPP	GPP
Supporting evidence		ADIPS2013,;ADA2013;HSEI2010;BDF2010;SIGN2010;CDA2008;NICE2008;Metzger 2007; 1 RCT，4 observational studies（EL unknow）	3 Cochrane SR
Consistency appraisal	Search strategy and selection of evidence	7	7
	Evidence and interpretation	7	7
	Interpretation and recommendation	7	7
Health question 10		Ketone monitoring
Specific recommendation		NONE
Strength of recommendation
Supporting evidence
Consistency appraisal	Search strategy and selection of evidence
	Evidence and interpretation
	Interpretation and recommendation
Health question 11		HbA1c monitoring
Specific recommendation		NONE
Strength of recommendation
Supporting evidence
Consistency appraisal	Search strategy and selection of evidence
	Evidence and interpretation
	Interpretation and recommendation
Health question 12		Continuous glucose monitoring
Specific recommendation		NONE
Strength of recommendation
Supporting evidence
Consistency appraisal	Search strategy and selection of evidence
	Evidence and interpretation
	Interpretation and recommendation
Health question 13		Fetal monitoring
Specific recommendation		15.Offer women with gestational diabetes an ultrasound scan at the time of diagnosis and at 36–37 weeks. Further ultrasound scans should be based on clinical indications. Treatment decisions should not be based solely on fetal ultrasound.
Strength of recommendation		Conditional
Supporting evidence		NICE guideline；NE*; EL unknow
Consistency appraisal	Search strategy and selection of evidence	6
	Evidence and interpretation	6
	Interpretation and recommendation	6
Intrapartum Care
Health question 14		Timing and mode of birth
Specific recommendation		16.Recommend vaginal birth for women with gestational diabetes whose pregnancy is progressing well, with good glycaemic control (≥ 90% of glucose readings within treatment targets), normal fetal growth (≥ 10th to ≤ 90th percentile) and no obstetric complications.	17.Planned delivery before 40 weeks is not recommended for women with gestational diabetes who have good glucose control (≥ 90% of blood glucose readings within treatment targets) unless there are other complications present.	18.Assess timing of birth individually where women have poorly controlled gestational diabetes (< 90% of blood glucose readings within treatment targets) or there are other maternal or infant comorbidities (including hypertension, pre-eclampsia, large for gestational age infant > 90th centile, maternal age > 40 years)	19.Advise women to report any reduction or change in fetal movements from 28 weeks’ gestational age onwards.
Strength of recommendation		Conditional	GPP	GPP	GPP
Supporting evidence		3 SR, 1 retrospective cohort study; EL unknow	1 observational study, 1 RCT; EL very low; HSEI2010;SIGN2010;NICE2008;ACOG2001	1 observational study, 1 RCT; EL very low	1 observational study, 1 RCT; EL very low
Consistency appraisal	Search strategy and selection of evidence	7	7	7	7
	Evidence and interpretation	7	7	7	7
	Interpretation and recommendation	7	7	7	7
Health question 15		Glycemic control during labor
Specific recommendation		NONE
Strength of recommendation
Supporting evidence
Consistency appraisal	Search strategy and selection of evidence
	Evidence and interpretation
	Interpretation and recommendation
Neonatal Care
Health question 16		Neonatal hypoglycemia
Specific recommendation		20.Measure the infant’s plasma glucose at one to two hours of age, four hours, and then four hourly, preferably before feeds, until there have been three consecutive readings > 2.6 mmol/L.	21.For infants with blood glucose levels < 2.6 mmol/L: offer supplementary breastfeeds where possible if blood sugar levels remain < 2.6 mmol/L for two consecutive readings one hour apart, refer the infant to the neonatal team if any reading is . 2.0 mmol/L, refer immediately to the neonatal team	22.Encourage women diagnosed with gestational diabetes to start breastfeeding and have skin to skin contact as early as possible after birth (preferably within one hour).	23.Encourage mothers diagnosed with gestational diabetes to feed their infants frequently (every two to three hours) during the first 48 hours after birth.
Strength of recommendation		GPP	GPP	GPP	GPP
Supporting evidence		5 district health boards recommendations and 1 Sugar Babies trial; EL unknow	5 district health boards recommendations and 1 Sugar Babies trial; EL unknow	3 clinical guidelines and 4 local New Zealand policies; EL unknow	3 clinical guidelines and 4 local New Zealand policies; EL unknow
Consistency appraisal	Search strategy and selection of evidence	5	5	7	5
	Evidence and interpretation	6	6	7	6
	Interpretation and recommendation	6	6	7	6
Health question 17		Initial assessment
Specific recommendation		NONE
Strength of recommendation
Supporting evidence
Consistency appraisal	Search strategy and selection of evidence
	Evidence and interpretation
	Interpretation and recommendation
Postpartum Care
Health question 18		Blood glucose control
Specific recommendation		24.Monitor the blood glucose of women who have been diagnosed with gestational diabetes before breakfast (fasting blood sugar) and two hours after meals for 24 hours after delivery. Refer to the medical team if values are between 7 mmol/L and ≥ 11 mmol/L on two consecutive occasions. If blood glucose levels are within normal range, stop monitoring after 24 hours.	25.Discontinue diabetes medication for women with a diagnosis of gestational diabetes at birth.	26.Encourage and support women with gestational diabetes to exclusively breastfeed for a minimum of six months.	27.Encourage women who are unable to breastfeed, or do not wish to breastfeed, to use donor breast milk before formula milk. The decision should be based on maternal preference	28.There is currently insufficient evidence to recommend the use of antenatal breast milk expression for women with gestational diabetes.
Strength of recommendation		GPP	GPP	GPP	GPP	GPP
Supporting evidence		Evidence from 8 local New Zealand policies; EL unknow	Evidence from 8 local New Zealand policies; EL unknow	1 narrative review; 1 national strategic document; EL unknow	1 narrative review; 1 national strategic document; EL unknow	1 SR; Expert concensus
Consistency appraisal	Search strategy and selection of evidence	7	7	7	7	7
	Evidence and interpretation	6	6	6	6	7
	Interpretation and recommendation	6	6	6	6	7
Health question 19		Information and follow-up
Specific recommendation		29.Discuss methods of contraception agreeable with the woman and her partner and prescribe contraceptives based on maternal risk factors for cardiovascular disease, in the early postnatal period.	30.Inform women diagnosed with gestational diabetes of the increased risk of gestational diabetes in a subsequent pregnancy and the increased risk for developing type 2 diabetes	31.Inform women (in particular those who are obese or overweight) that they can reduce their risk of recurrent gestational diabetes or type 2 diabetes by maintaining a healthy, balanced diet and increasing physical activity at moderate levels	32.Provide women diagnosed with gestational diabetes with lifestyle and dietary advice and advise on how to maintain a healthy weight	33.Inform women with a previous diagnosis of gestational diabetes and/or prediabetes of the risk of gestational diabetes and offer early pre-pregnancy screening for diabetes when they are planning future pregnancies.	34.Consider metformin in women (with previous gestational diabetes) who have HbA1c 41–49 mmol/mol and who are not successful with lifestyle modification (in particular those planning another pregnancy).
Strength of recommendation		GPP	GPP	GPP	Conditional	GPP	Conditional
Supporting evidence		A World Health Organization reports; CDA2008;NICE2008，SIGN2010; EL unknow	A narrative review; Expert concensus; EL unknow	NICE2008，2012; SIGN2010; Paulweber 2010; EL unknow	NICE 2008, 2012; Paulweber et al 2010; SIGN 2010; EL unknow	NICE 2008, 2012; Paulweber et al 2010; SIGN 2010; EL unknow	20 obsevational studies（EL low to high)；3 SR（EL low to high）；NICE2008，2012; EL unknow
Consistency appraisal	Search strategy and selection of evidence	6	6	6	6	6	7
	Evidence and interpretation	5	5	5	5	5	7
	Interpretation and recommendation	6	6	6	6	6	7
Health question 20		Postnatal blood glucose testing
Specific recommendation		35.For all women diagnosed with gestational diabetes, their lead maternity carer or diabetes clinic in the postnatal review should provide printed information about the importance of postpartum screening and the risk of developing type 2 diabetes.	36.Remind all women with gestational diabetes and their primary care provider (at the time of hospital discharge) of the need to participate in screening at three months after birth and annually thereafter.	37.The primary care provider of women with gestational diabetes should offer screening for type 2 diabetes at three months postpartum using HbA1c. If the value is:  ≤ 40 mmol/mol, the result is normal. Repeat the test in one year  41–49 mmol/mol (prediabetes or impaired fasting glucose), advise on diet and lifestyle modification. If the woman is over 35 years, a full cardiovascular risk assessm…	38.The primary health organisation performance programme should be used to encourage primary care practitioners to record postpartum gestational diabetes screening.
Strength of recommendation		Conditional	Conditional	GPP
Supporting evidence		Guidelines-ADA2012；SIGN2010; WHO2006;CDA2008；1 SR；3 cohort studies；2 RCT；2 observational studies; EL unknow	Guidelines-ADA2012；SIGN2010; WHO2006;CDA2008；1 SR；3 cohort studies；2 RCT；2 observational studies; EL unknow	1SR; 3 cohort studies	Guidelines-ADA2012；SIGN2010; WHO2006;CDA2008；1 SR；3 cohort studies；2 RCT；2 observational studies; EL unknow
Consistency appraisal	Search strategy and selection of evidence	6	7	7	7
	Evidence and interpretation	6	7	7	7
	Interpretation and recommendation	6	7	7	7
