# Supplementary material for: Current guidelines on the management of gestational diabetes mellitus: a content analysis and appraisal
Source: BMC Pregnancy Childbirth. 2019 Jun 13;19:200. doi: 10.1186/s12884-019-2343-2 (PMC6567433; doi:10.1186/s12884-019-2343-2)
Supplement: Supplementary file 4 — Recommendations Extraction of ADA guideline. The ADA guideline was developed using a standard methodology by the ADA’s Professional Practice Committee. The guideline included general recommendations about all kinds of diabetes, and there were only 17 relevant recommendations being extracted, which were displayed and appraised in Additional file 4. (XLSX 15 kb) [file 12884_2019_2343_MOESM4_ESM.xlsx]

## Sheet: ADA
Basic information
Title of guideline		Standards of Medical Care in Diabetes---2018
Development institute		ADA
Publication year		Published 2018
Guideline type		Evidence-based guideline
Guideline methodology		the guideline was developed using a standard methodology by the ADA’s Professional Practice Committee (PPC)
Quality assessment of evidence and grading of strength of recommendations		ADA evidence-grading system: ADA recommendations are assigned ratings of A, B, or C, depending on the quality of evidence. Expert opinion E is a separate category for recommendations in which there is no evidence from clinical trials, in which clinical trials may be impractical, or in which there is conflicting evidence.
Guideline Currency	Literature search date	search updated 2017
	Search strategy	A comprehensive literature search was performed
Methodological quality of guideline
AGREE II scores	Domain 1. Scope and Purpose	1
	Domain 2. Stakeholder Involvement	0.89
	Domain 3. Rigor of Development	0.58
	Domain 4. Clarity of Presentation	1
	Domain 5. Applicability	0.31
	Domain 6. Editorial Independence	1
	Overall assessment	Recommend
Recommendation extraction and assessment
Diagnosis of GDM
Health question 1		Risk factors
Specific recommendation		1.Starting at puberty, preconception counseling should be incorporated into routine diabetes care for all girls of childbearing potential.	2.Family planning should be discussed and effective contraception should be prescribed and used until a woman is prepared and ready to become pregnant	3.Preconception counseling should address the importance of glycemic control as close to normal as is safely possible, ideally A1C ,6.5% (48 mmol/mol), to reduce the risk of congenital anomalies.
Strength of recommendation		A	A	B
Supporting evidence		Unclear	Unclear	Unclear
Consistency appraisal	Search strategy and selection of evidence	1	1	1
	Evidence and interpretation	3	3	3
	Interpretation and recommendation	3	3	3
Health question 2		Screening
Specific recommendation		4.Women with preexisting type 1 or type 2 diabetes who are planning pregnancy or who have become pregnant should be counseled on the risk of development and/or progression of diabetic retinopathy. Dilated eye examinations should occur before pregnancy or in the first trimester, and then patients should be monitored every trimester and for 1-year postpartum as indicated by the degree of retinopath…	5.Test for undiagnosed diabetes at the first prenatal visit in those with risk factors, using standard diagnostic criteria.	6.Test for gestational diabetes mellitus at 24–28 weeks of gestation in pregnant women not previously known to have diabetes
Strength of recommendation		B	B	A
Supporting evidence		Unclear	Unclear	Unclear
Consistency appraisal	Search strategy and selection of evidence	1	1	1
	Evidence and interpretation	1	2	2
	Interpretation and recommendation	4	2	2
Health question 3		Diagnostic criteria
Specific recommendation		7.GDM diagnosis can be accomplished with either of two strategies: 1. “One-step” 75-g OGTT or 2. “Two-step” approach with a 50-g (nonfasting) screen followed by a 100-g OGTT for those who screen positive. (diagnostic criteria see Table 2.6)
Strength of recommendation		Unclear
Supporting evidence		Unclear
Consistency appraisal	Search strategy and selection of evidence	1
	Evidence and interpretation	5
	Interpretation and recommendation	5
Prenatal Care
Health question 4		Health education
Specific recommendation		8.In pregnant patients with diabetes and chronic hypertension, blood pressure targets of 120–160/80–105 mmHg are suggested in the interest of optimizing long-term maternal healthandminimizing impaired fetal growth.
Strength of recommendation		E
Supporting evidence		Unclear
Consistency appraisal	Search strategy and selection of evidence	1
	Evidence and interpretation	1
	Interpretation and recommendation	4
Health question 5		Medical nutrition therapy
Specific recommendation		NONE
Strength of recommendation
Supporting evidence
Consistency appraisal	Search strategy and selection of evidence
	Evidence and interpretation
	Interpretation and recommendation
Health question 6		Physical activity
Specific recommendation		NONE
Strength of recommendation
Supporting evidence
Consistency appraisal	Search strategy and selection of evidence
	Evidence and interpretation
	Interpretation and recommendation
Health question 7		Pharmacological therapy
Specific recommendation		9.Lifestyle change is an essential component of management of gestational diabetes mellitus and may suffice for the treatment of many women. Medications should be added if needed to achieve glycemic targets.	10.Insulin is the preferred medication for treating hyperglycemia in gestational diabetes mellitus as it does not cross the placenta to a measurable extent. Metformin and glyburide may be used, but both cross the placenta to the fetus, with metformin likely crossing to a greater extent than glyburide. All oral agents lack long-term safety data.	11.Metformin, when used to treat polycystic ovary syndrome and induce ovulation, need not be continued once pregnancy has been confirmed	12.Potentially teratogenic medications (i.e., ACE inhibitors, angiotensin receptor blockers, statins) should be avoided in sexually active women of childbearing age who are not using reliable contraception.
Strength of recommendation		A	A	A	B
Supporting evidence		Unclear	Unclear	Unclear	Unclear
Consistency appraisal	Search strategy and selection of evidence	1	1	1	1
	Evidence and interpretation	3	4	3	4
	Interpretation and recommendation	4	6	2	4
Health question 8		Blood glucose monitoring
Specific recommendation		13.Fasting and postprandial selfmonitoring of blood glucose are recommended in both gestational diabetes mellitus and preexisting diabetes in pregnancy to achieve glycemic control. Some women with preexisting diabetes should also test blood glucose preprandially.
Strength of recommendation		B
Supporting evidence		Unclear
Consistency appraisal	Search strategy and selection of evidence	1
	Evidence and interpretation	2
	Interpretation and recommendation	2
Health question 9		Target blood glucose values
Specific recommendation		NONE
Strength of recommendation
Supporting evidence
Consistency appraisal	Search strategy and selection of evidence
	Evidence and interpretation
	Interpretation and recommendation
Health question 10		Ketone monitoring
Specific recommendation		NONE
Strength of recommendation
Supporting evidence
Consistency appraisal	Search strategy and selection of evidence
	Evidence and interpretation
	Interpretation and recommendation
Health question 11		HbA1c monitoring
Specific recommendation		14.Due to increased red blood cell turnover, A1C is slightly lower in normal pregnancy than in normal nonpregnant women. The A1C target in pregnancy is 6–6.5% (42–48 mmol/mol); 6% (42 mmol/mol) may be optimal if this can be achieved without significant hypoglycemia, but the target may be relaxed to 7% (53 mmol/mol) if necessary to prevent hypoglycemia.
Strength of recommendation		B
Supporting evidence		Unclear
Consistency appraisal	Search strategy and selection of evidence	1
	Evidence and interpretation	4
	Interpretation and recommendation	4
Health question 12		Continuous glucose monitoring
Specific recommendation		NONE
Strength of recommendation
Supporting evidence
Consistency appraisal	Search strategy and selection of evidence
	Evidence and interpretation
	Interpretation and recommendation
Health question 13		Fetal monitoring
Specific recommendation		NONE
Strength of recommendation
Supporting evidence
Consistency appraisal	Search strategy and selection of evidence
	Evidence and interpretation
	Interpretation and recommendation
Intrapartum Care
Health question 14		Timing and mode of birth
Specific recommendation		NONE
Strength of recommendation
Supporting evidence
Consistency appraisal	Search strategy and selection of evidence
	Evidence and interpretation
	Interpretation and recommendation
Health question 15		Glycemic control during labor
Specific recommendation		NONE
Strength of recommendation
Supporting evidence
Consistency appraisal	Search strategy and selection of evidence
	Evidence and interpretation
	Interpretation and recommendation
Neonatal Care
Health question 16		Neonatal hypoglycemia
Specific recommendation		NONE
Strength of recommendation
Supporting evidence
Consistency appraisal	Search strategy and selection of evidence
	Evidence and interpretation
	Interpretation and recommendation
Health question 17		Initial assessment
Specific recommendation		NONE
Strength of recommendation
Supporting evidence
Consistency appraisal	Search strategy and selection of evidence
	Evidence and interpretation
	Interpretation and recommendation
Postpartum Care
Health question 18		Blood glucose control
Specific recommendation		NONE
Strength of recommendation
Supporting evidence
Consistency appraisal	Search strategy and selection of evidence
	Evidence and interpretation
	Interpretation and recommendation
Health question 19		Information and follow-up
Specific recommendation		NONE
Strength of recommendation
Supporting evidence
Consistency appraisal	Search strategy and selection of evidence
	Evidence and interpretation
	Interpretation and recommendation
Health question 20		Postnatal blood glucose testing
Specific recommendation		15.Test women with gestational diabetes mellitus for persistent diabetes at 4–12 weeks ostpartum, using the oral glucose tolerance test and clinically appropriate nonpregnancy diagnostic criteria.	16.Women with a history of gestational diabetes mellitus should have lifelong screening for the development of diabetes or prediabetes at least every 3 years.	17.Women with a history of gestational diabetes mellitus found to have prediabetes should receive intensive lifestyle interventions or metformin to prevent diabetes.
Strength of recommendation		E	B	A
Supporting evidence		Unclear	Unclear	Unclear
Consistency appraisal	Search strategy and selection of evidence	1	1	1
	Evidence and interpretation	1	2	2
	Interpretation and recommendation	2	2	2
