# Supplementary material for: Current guidelines on the management of gestational diabetes mellitus: a content analysis and appraisal
Source: BMC Pregnancy Childbirth. 2019 Jun 13;19:200. doi: 10.1186/s12884-019-2343-2 (PMC6567433; doi:10.1186/s12884-019-2343-2)
Supplement: Supplementary file 5 — Recommendations Extraction of FIGO guideline. The FIGO brought together international experts to develop the guideline, and suggestions are provided for a variety of different regional and resource settings. There were 40 relevant recommendations being extracted, which were displayed and appraised in Additional file 5. (XLSX 19 kb) [file 12884_2019_2343_MOESM5_ESM.xlsx]

## Sheet: FIGO
Basic information
Title of guideline		The International Federation of Gynecology and Obstetrics (FIGO) Initiative on gestational diabetes mellitus: A pragmatic guide for diagnosis, management, and care
Development institute		FIGO
Publication year		Published 2015
Guideline type		Evidence-based guideline
Guideline methodology		The International Federation of Gynecology and Obstetrics (FIGO) brought together international experts to develop the guideline
Quality assessment of evidence and grading of strength of recommendations		GRADE system
Guideline Currency	Literature search date	not mentioned
	Search strategy	not mentioned
Methodological quality of guideline
AGREE II scores	Domain 1. Scope and Purpose	1
	Domain 2. Stakeholder Involvement	0.81
	Domain 3. Rigor of Development	0.55
	Domain 4. Clarity of Presentation	1
	Domain 5. Applicability	1
	Domain 6. Editorial Independence	1
	Overall assessment	Recommend
Recommendation extraction and assessment
Diagnosis of GDM
Health question 1		Risk factors
Specific recommendation		1.FIGO recommends and supports the call for greater attention and focus on the links between maternal health and noncommunicable diseases in the sustainable developmental agenda	2.FIGO calls for public health measures to increase awareness and acceptance of preconception counseling and to increase affordability and access to preconception services to women of reproductive age, as this is likely to have both immediate and lasting benefits for maternal and child health.
Strength of recommendation		Unclear	Unclear
Supporting evidence		Unclear	Unclear
Consistency appraisal	Search strategy and selection of evidence	1	1
	Evidence and interpretation	1	5
	Interpretation and recommendation	1	4
Health question 2		Screening
Specific recommendation		3.FIGO adopts and supports the IADPSG/WHO/IDF position that all pregnant women should be tested for hyperglycemia during pregnancy using a one-step procedure.	4.FIGO encourages all countries and its member associations to adapt and promote strategies to ensure universal testing of all pregnant women for hyperglycemia during pregnancy	5.All countries have an obligation to implement the best GDM testing and management practices they can	6.FIGO acknowledges that for global progress to be made, India, China, Nigeria, Pakistan, Indonesia, Bangladesh, Brazil, and Mexico must be key targets for focused GDM attention
Strength of recommendation		Unclear	Unclear	Unclear	Unclear
Supporting evidence		Unclear	Unclear	Unclear	Unclear
Consistency appraisal	Search strategy and selection of evidence	1	1	1	1
	Evidence and interpretation	1	1	1	1
	Interpretation and recommendation	1	4	1	7
Health question 3		Diagnostic criteria
Specific recommendation		7.FIGO adopts the WHO (2013) criteria for diagnosis of diabetes mellitus in pregnancy.	8.FIGO adopts the WHO (2013) and IADPSG (2010) criteria for diagnosis of gestational diabetes mellitus. Given the resource constraints in many low-resource countries, other strategies described herein are considered equally acceptable	9.GDM diagnosis should be ideally based on blood tests done in an accredited laboratory on properly collected and transported venous plasma samples.	10.FIGO recommends the use of a plasma-calibrated handheld glucometer with properly stored test strips to measure plasma glucose in primary care settings, particularly in low-resource countries, where a close-by laboratory or facilities for proper storage and transport of blood samples to a distant laboratory may not exist. This may be more convenient and reliable than tests done on inadequately …	11.FIGO recommends that all laboratories and clinical services document their baseline quality and work toward improvement irrespective of the resources available.
Strength of recommendation		Unclear	combined with international guidelines; EL very low to moderate	Unclear	Unclear	Unclear
Supporting evidence		Unclear	Strong/weak in different situation	Unclear	Unclear	Unclear
Consistency appraisal	Search strategy and selection of evidence	1	1	1	1	1
	Evidence and interpretation	1	1	1	1	1
	Interpretation and recommendation	1	1	5	5	5
Prenatal Care
Health question 4		Health education
Specific recommendation		12.FIGO recognizes that management of diabetes in pregnancy should be made in accord with available national resources and infrastructure, even without high-quality evidence, as it is preferable to the alternative of no or poor care.	13.High resource：Routine prenatal care should include visits to: • Healthcare professionals skilled in care of women with diabetes in pregnancy (obstetrician, perinatologist, diabetologist, diabetes educator, nutritionist etc): 1−3 weeks as needed • Nurse: Weight, blood pressure, dipstick urine protein: 1-2 weeks as needed	14.Mid and Low resource：Prenatal follow-up determined locally according to available resource: • A minimum of monthly check-ups with a healthcare provider knowledgeable in diabetes in pregnancy	15.Institute of Medicine revised guidelines for weight gain during pregnancy	16.Weight reduction for obese and overweight women prior to pregnancy	17.FIGO recognizes that nutrition counseling and physical activity are the primary tools in the management of GDM.
Strength of recommendation		Unclear	Strong	Weak	Weak	Strong	Unclear
Supporting evidence		Unclear	No evidence; based on the ACOG practice bulletin and consensus on clinical practice; EL very low	No evidence; based on the ACOG practice bulletin and consensus on clinical practice; EL very low	Institute of Medicine guideline; EL moderate	Institute of Medicine guideline; EL high	Unclear
Consistency appraisal	Search strategy and selection of evidence	1	1	1	1	1	1
	Evidence and interpretation	1	1	1	4	2	1
	Interpretation and recommendation	1	1	1	7	1	4
Health question 5		Medical nutrition therapy
Specific recommendation		18.FIGO recommends that women with GDM receive practical nutrition education and counseling that empowers them to choose the right quantity and quality of food.	19.We recommend that the following principles should be adhered for all pregnant women with diabetes: • Design an appropriate diet with respect to prepregnancy BMI, desired body weight, physical activity, habits, and personal and cultural preferences. • Provide routine follow-up and diet adjustments throughout pregnancy to achieve and maintain treatment goals. • Offer training, education, support…	20.We suggest that caloric intake be calculated based on prepregnancy BMI and desirable weight gain as follows: • 35−40 kcal/kg desirable body weight for underweight women • 30−35 kcal/kg desirable body weight for normal weight women • 25−30 kcal/kg desirable body weight for overweight women	21.We recommend limiting carbohydrate intake to 35%–45% of total calories, with a minimum of 175 g carbohydrate per day, distributed in three small-to-moderate sized meals and 2−4 snacks.	22.For obese women, caloric intake may be reduced by 30%, but not below 1600−1800 kcal/d	23.For women with diabetic nephropathy, protein may be lowered to 0.6−0.8 g/kg ideal body weight
Strength of recommendation		Unclear	Strong	Weak	Strong	Weak	Weak
Supporting evidence		Unclear	Unclear; EL low	Unclear; EL low	Unclear; EL moderate	Unclear; EL low	Unclear; EL very low
Consistency appraisal	Search strategy and selection of evidence	1	1	1	1	1	1
	Evidence and interpretation	1	1	1	1	1	1
	Interpretation and recommendation	4	1	1	1	1	1
Health question 6		Physical activity
Specific recommendation		24.We suggest that appropriate, personally adapted, physical activity be recommended for all women with diabetes: • Planned physical activity of 30 min/day • Brisk walking or arm exercises while seated in a chair for 10 min after each meal. • Women physically active prior to pregnancy should be encouraged to continue their previous exercise routine.
Strength of recommendation		Weak
Supporting evidence		Unclear; EL low
Consistency appraisal	Search strategy and selection of evidence	1
	Evidence and interpretation	1
	Interpretation and recommendation	7
Health question 7		Pharmacological therapy
Specific recommendation		25.Insulin, glyburide, and metformin are safe and effective therapies for GDM during the second and third trimesters, and may be initiated as first-line treatment after failing to achieve glucose control with lifestyle modification. Among OADs, metformin may be a better choice than glyburide	26.High resource：Insulin should be considered as the first-line treatment in women with GDM who are at high risk of failing on OAD therapy, including some of the following factors: • Diagnosis of diabetes <20 weeks of gestation • Need for pharmacologic therapy >30 weeks • Fasting plasma glucose levels >110 mg/dL • 1-hour postprandial glucose >140 mg/dL • Pregnancy weight gain >12 kg	27.The following insulins may be considered safe and effective treatment during pregnancy: regular insulin, NPH, lispro, aspart and detemir.
Strength of recommendation		Weak	Weak	Strong
Supporting evidence		RCTs，observational studies，a systematic review and meta-analysis; EL low	2 RCT; EL low	Unclear; EL moderate
Consistency appraisal	Search strategy and selection of evidence	4	3	4
	Evidence and interpretation	7	3	7
	Interpretation and recommendation	7	4	7
Health question 8		Blood glucose monitoring
Specific recommendation		28.Self-monitoring of blood glucose is recommended for all pregnant women with diabetes, 3−4 times a day: • Fasting: once daily, following at least 8 hours of overnight fasting • Postprandial: 2-3 times daily, 1 or 2 hours after the onset of meals, rotating meals on different days of the week	29.Low resource：Self-monitoring of blood glucose is recommended for all pregnant women with diabetes at least once daily, with documented relation to timing of meal	30.Teach family members how to use the glucometer
Strength of recommendation		Weak	Weak	Weak
Supporting evidence		2 RCT，ACHOIS trial；1 observational study；NICE, ACOG，ADA guideline; EL low	Unclear; EL very low	refer to ADA; EL moderate
Consistency appraisal	Search strategy and selection of evidence	1	1	1
	Evidence and interpretation	4	1	1
	Interpretation and recommendation	7	1	1
Health question 9		Target blood glucose values
Specific recommendation		31.Targets for glucose control during pregnancy: • Fasting glucose <5.3 mmol/L (95 mg/dL) • 1-hour postprandial <7.8 mmol/L (140 mg/dL) • 2-hour postprandial <6.7 mmol/L (120 mg/dL)	32.Educate to recognize and treat signs of hypoglycemia: • Ingest 15 g of simple carbohydrate (sugar, rapidly absorbed tablets, sweetened liquids)
Strength of recommendation		Strong	Strong
Supporting evidence		Unclear; EL low	Unclear; EL high
Consistency appraisal	Search strategy and selection of evidence	1	1
	Evidence and interpretation	4	1
	Interpretation and recommendation	5	1
Health question 10		Ketone monitoring
Specific recommendation		NONE
Strength of recommendation
Supporting evidence
Consistency appraisal	Search strategy and selection of evidence
	Evidence and interpretation
	Interpretation and recommendation
Health question 11		HbA1c monitoring
Specific recommendation		NONE
Strength of recommendation
Supporting evidence
Consistency appraisal	Search strategy and selection of evidence
	Evidence and interpretation
	Interpretation and recommendation
Health question 12		Continuous glucose monitoring
Specific recommendation		NONE
Strength of recommendation
Supporting evidence
Consistency appraisal	Search strategy and selection of evidence
	Evidence and interpretation
	Interpretation and recommendation
Health question 13		Fetal monitoring
Specific recommendation		33.High resource：Clinical and sonographic growth assessments every 2−4 weeks from diagnosis until term	34.Periodic clinical and sonographic growth assessments from diagnosis until term	35.Use cardiotocography and/or biophysical profile or kick-count as indicated according to local protocol
Strength of recommendation		Strong	Weak	Strong
Supporting evidence		Unclear; EL very low	Unclear; EL very low	Unclear; EL very low
Consistency appraisal	Search strategy and selection of evidence	1	1	1
	Evidence and interpretation	1	1	1
	Interpretation and recommendation	4	4	4
Intrapartum Care
Health question 14		Timing and mode of birth
Specific recommendation		36.As per local protocol or as suggested in Figure 4 in this guideline
Strength of recommendation		Weak
Supporting evidence		Unclear; EL very low
Consistency appraisal	Search strategy and selection of evidence	1
	Evidence and interpretation	1
	Interpretation and recommendation	5
Health question 15		Glycemic control during labor
Specific recommendation		37.Target for glucose control during labor and delivery: • 4–7 mmol/L (72−126 mg/dL)
Strength of recommendation		Strong
Supporting evidence		refer to ADA; EL high
Consistency appraisal	Search strategy and selection of evidence	1
	Evidence and interpretation	4
	Interpretation and recommendation	5
Neonatal Care
Health question 16		Neonatal hypoglycemia
Specific recommendation		NONE
Strength of recommendation
Supporting evidence
Consistency appraisal	Search strategy and selection of evidence
	Evidence and interpretation
	Interpretation and recommendation
Health question 17		Initial assessment
Specific recommendation		NONE
Strength of recommendation
Supporting evidence
Consistency appraisal	Search strategy and selection of evidence
	Evidence and interpretation
	Interpretation and recommendation
Postpartum Care
Health question 18		Blood glucose control
Specific recommendation		NONE
Strength of recommendation
Supporting evidence
Consistency appraisal	Search strategy and selection of evidence
	Evidence and interpretation
	Interpretation and recommendation
Health question 19		Information and follow-up
Specific recommendation		38.FIGO supports the concept that the postpartum period in women with GDM provides an important platform to initiate early preventive health for both the mother and the child who are both at a heightened risk for future obesity, metabolic syndrome, diabetes, hypertension, and cardiovascular disorders.	39.FIGO encourages obstetricians to establish connections with family physicians, internists, pediatricians, and other healthcare providers to support postpartum followup of GDM mothers linked to the regular check-up and vaccination program of the child to ensure continued engagement of the high-risk mother−child pair.	40.Women with GDM must be repeatedly advised to continue the same healthy eating habits after delivery to reduce the risk of future T2DM
Strength of recommendation		Unclear	Unclear	Unclear
Supporting evidence		Unclear	Unclear	Unclear
Consistency appraisal	Search strategy and selection of evidence	1	1	1
	Evidence and interpretation	1	3	1
	Interpretation and recommendation	5	7	5
Health question 20		Postnatal blood glucose testing
Specific recommendation		NONE
Strength of recommendation
Supporting evidence
Consistency appraisal	Search strategy and selection of evidence
	Evidence and interpretation
	Interpretation and recommendation
