# Supplementary material for: Current guidelines on the management of gestational diabetes mellitus: a content analysis and appraisal
Source: BMC Pregnancy Childbirth. 2019 Jun 13;19:200. doi: 10.1186/s12884-019-2343-2 (PMC6567433; doi:10.1186/s12884-019-2343-2)
Supplement: Supplementary file 6 — Recommendations Extraction of Endocrine Society guideline. The Endocrine Society guideline was searched on the NGC website, which provided recommendations for the management of the pregnant woman with diabetes. Twenty-five relevant recommendations were extracted and appraised, which were displayed in Additional file 6. (XLSX 16 kb) [file 12884_2019_2343_MOESM6_ESM.xlsx]

## Sheet: Endocrine Society
Basic information
Title of guideline		Diabetes and Pregnancy: An Endocrine Society Clinical Practice Guideline
Development institute		Endocrine Society
Publication year		Published 2013
Guideline type		Evidence-based guideline
Guideline methodology		the guideline was developed using an evidence-based approach
Quality assessment of evidence and grading of strength of recommendations		ADA evidence-grading system: ADA recommendations are assigned ratings of A, B, or C, depending on the quality of evidence. Expert opinion E is a separate category for recommendations in which there is no evidence from clinical trials, in which clinical trials may be impractical, or in which there is conflicting evidence.
Guideline Currency	Literature search date	2013.1
	Search strategy	not mentioned
Methodological quality of guideline
AGREE II scores	Domain 1. Scope and Purpose	0.92
	Domain 2. Stakeholder Involvement	0.81
	Domain 3. Rigor of Development	0.63
	Domain 4. Clarity of Presentation	1
	Domain 5. Applicability	0.71
	Domain 6. Editorial Independence	1
	Overall assessment	Recommend
Recommendation extraction and assessment
Diagnosis of GDM
Health question 1		Risk factors
Specific recommendation		NONE
Strength of recommendation
Supporting evidence
Consistency appraisal	Search strategy and selection of evidence
	Evidence and interpretation
	Interpretation and recommendation
Health question 2		Screening
Specific recommendation		1.We recommend universal testing for diabetes with a fasting plasma glucose, HbA1c, or an untimed random plasma glucose at the frst prenatal visit (before 13 weeks gestation, or as soon as possible thereafter) for those women not known to already have diabetes.
Strength of recommendation		Strong
Supporting evidence		1 SR and meta analysis; EL low
Consistency appraisal	Search strategy and selection of evidence	7
	Evidence and interpretation	7
	Interpretation and recommendation	7
Health question 3		Diagnostic criteria
Specific recommendation		2.We recommend that pregnant women not previously identifed (either during testing performed as per recommendation 2.1 or at some other time before 24 weeks gestation) with overt diabetes or gestational diabetes be tested for gestational diabetes (see Table 2) by having a 2-hour, 75-g OGTT performed at 24 to 28 weeks gestation. The 75-g OGTT should be performed after an overnight fast of at least…
Strength of recommendation		Strong
Supporting evidence		SR; EL moderate
Consistency appraisal	Search strategy and selection of evidence	7
	Evidence and interpretation	7
	Interpretation and recommendation	7
Prenatal Care
Health question 4		Health education
Specific recommendation		3.We recommend that the initial treatment of gestational diabetes should consist of medical nutrition therapy and daily moderate exercise for 30 minutes or more.	4.We suggest that women with overt or gestational diabetes follow the institute of Medicine revised guidelines for weight gain during pregnancy.
Strength of recommendation		Strong	Unclear
Supporting evidence		Several studies; EL moderate	Institute of Medicine guideline; EL unclear
Consistency appraisal	Search strategy and selection of evidence	4	4
	Evidence and interpretation	7	7
	Interpretation and recommendation	5	7
Health question 5		Medical nutrition therapy
Specific recommendation		5.We recommend medical nutrition therapy for all pregnant women with overt or gestational diabetes to help achieve and maintain desired glycemic control while providing essential nutrient requirements.	6.We suggest obese women with overt or gestational diabetes reduce their calorie intake by approximately one-third (compared with their usual intake before pregnancy) while maintaining a minimum intake of 1600 to 1800 kcal/d.	7.We suggest women with overt or gestational diabetes limit carbohydrate intake to 35% to 45% of total calories, distributed in 3 small- to moderate-sized meals and 2 to 4 snacks including an evening snack	8.We recommend pregnant women with overt or gestational diabetes should follow the same guidelines for the intake of minerals and vitamins as for women without diabetes(#1), with the exception of taking folic acid 5 mg daily beginning 3 months before withdrawing contraceptive measures or otherwise trying to conceive. We suggest that at 12 weeks gestation, the dose of folic acid be reduced to 0.4 …
Strength of recommendation		Strong	Weak	Weak	(#1) Strong; (#2) Weak
Supporting evidence		Several studies; EL low	Several studies; EL low	NE*; EL low	(#1)Several studies; EL low; (#2)Several studies; EL low
Consistency appraisal	Search strategy and selection of evidence	4	4	4	4
	Evidence and interpretation	7	7	7	7
	Interpretation and recommendation	7	7	5	7
Health question 6		Physical activity
Specific recommendation		NONE
Strength of recommendation
Supporting evidence
Consistency appraisal	Search strategy and selection of evidence
	Evidence and interpretation
	Interpretation and recommendation
Health question 7		Pharmacological therapy
Specific recommendation		9.We recommend using blood glucose-lowering pharmacological therapy if lifestyle therapy is insuffcient to maintain normoglycemia in women with gestational diabetes.	10.We suggest that glyburide (glibenclamide) is a suitable alternative to insulin therapy for glycemic control in women with gestational diabetes who fail to achieve suffcient glycemic control after a 1-week trial of medical nutrition therapy and exercise except for those women with a diagnosis of gestational diabetes before 25 weeks gestation and for those women with fasting plasma glucose level…	11.We suggest that metformin therapy be used for glycemic control only for those women with gestational diabetes who do not have satisfactory glycemic control despite medical nutrition therapy and who refuse or cannot use insulin or glyburide and are not in the frst trimester.
Strength of recommendation		Strong	Weak	Weak
Supporting evidence		Several studies; EL high	Several studies; EL low	Several studies; EL low
Consistency appraisal	Search strategy and selection of evidence	4	4	4
	Evidence and interpretation	7	7	7
	Interpretation and recommendation	7	7	7
Health question 8		Blood glucose monitoring
Specific recommendation		12.We recommend self-monitoring of blood glucose in all pregnant women with gestational or overt diabetes (#1) and suggest testing before and either 1 or 2 hours after the start of each meal (choosing the postmeal time when it is estimated that peak postprandial blood glucose is most likely to occur) and, as indicated, at bedtime and during the night (#2).
Strength of recommendation		(#1) Strong; (#2) Weak
Supporting evidence		(#1)Several studies; EL high; (#2)Several studies; EL low
Consistency appraisal	Search strategy and selection of evidence	5
	Evidence and interpretation	5
	Interpretation and recommendation	7
Health question 9		Target blood glucose values
Specific recommendation		13.We recommend that women with gestational diabetes target blood glucose levels as close to normal as possible.	14.We recommend pregnant women with overt or gestational diabetes strive to achieve a target preprandial blood glucose ≤95 mg/dl (5.3 mmol/l) (#1) for fasting target, (#2) ≤140 mg/dl (7.8 mmol/l) 1 h after the start of a meal and ≤120 mg/dl (6.7 mmol/l) 2 h after the start of a meal for other meals)	15.We suggest that an even lower fasting blood glucose target of ≤90 mg/dl (5.0 mmol/l) be strived for if this can be safely achieved without undue hypoglycemia.	16.We suggest pregnant women with overt or gestational diabetes strive to achieve target blood glucose levels 1 hour after the start of a meal ≤140 mg/dl (7.8 mmol/l) and 2 hours after the start of a meal ≤120 mg/dl (6.7 mmol/l) when these targets can be safely achieved without undue hypoglycemia.
Strength of recommendation		Strong	(#1) Strong; (#2) Strong	Weak	Weak
Supporting evidence		Several studies; HAPO study; EL low	(#1)1 systematic review; EL low; (#2)1 systematic review; EL very low	1 systematic review; EL very low	1 systematic review; EL very low
Consistency appraisal	Search strategy and selection of evidence	7	7	7	7
	Evidence and interpretation	7	7	7	7
	Interpretation and recommendation	7	7	7	7
Health question 10		Ketone monitoring
Specific recommendation		NONE
Strength of recommendation
Supporting evidence
Consistency appraisal	Search strategy and selection of evidence
	Evidence and interpretation
	Interpretation and recommendation
Health question 11		HbA1c monitoring
Specific recommendation		NONE
Strength of recommendation
Supporting evidence
Consistency appraisal	Search strategy and selection of evidence
	Evidence and interpretation
	Interpretation and recommendation
Health question 12		Continuous glucose monitoring
Specific recommendation		17.We suggest that continuous glucose monitoring be used during pregnancy in women with overt or gestational diabetes when self-monitored blood glucose levels (or, in the case of the woman with overt diabetes, Hba1C values) are not suffcient to assess glycemic control (including both hyperglycemia and hypoglycemia)
Strength of recommendation		Weak
Supporting evidence		Several studies; EL low
Consistency appraisal	Search strategy and selection of evidence	6
	Evidence and interpretation	7
	Interpretation and recommendation	7
Health question 13		Fetal monitoring
Specific recommendation		NONE
Strength of recommendation
Supporting evidence
Consistency appraisal	Search strategy and selection of evidence
	Evidence and interpretation
	Interpretation and recommendation
Intrapartum Care
Health question 14		Timing and mode of birth
Specific recommendation		NONE
Strength of recommendation
Supporting evidence
Consistency appraisal	Search strategy and selection of evidence
	Evidence and interpretation
	Interpretation and recommendation
Health question 15		Glycemic control during labor
Specific recommendation		18.We suggest target blood glucose levels of 72 to 126 mg/dl (4.0–7.0 mmol/l) during labor and delivery for pregnant women with overt or gestational diabetes
Strength of recommendation		Weak
Supporting evidence		Several studies; EL low
Consistency appraisal	Search strategy and selection of evidence	5
	Evidence and interpretation	7
	Interpretation and recommendation	4
Neonatal Care
Health question 16		Neonatal hypoglycemia
Specific recommendation		NONE
Strength of recommendation
Supporting evidence
Consistency appraisal	Search strategy and selection of evidence
	Evidence and interpretation
	Interpretation and recommendation
Health question 17		Initial assessment
Specific recommendation		19.We suggest the child’s birth weight and whether or not the child was born to a mother with gestational diabetes become part of the child’s permanent medical record.
Strength of recommendation		Unclear
Supporting evidence		Unclear
Consistency appraisal	Search strategy and selection of evidence	1
	Evidence and interpretation	1
	Interpretation and recommendation	1
Postpartum Care
Health question 18		Blood glucose control
Specific recommendation		20.We recommend that postpartum care for women who have had gestational diabetes should include measurement of fasting plasma glucose or fasting self-monitored blood glucose for 24 to 72 hours after delivery to rule out ongoing hyperglycemia.	21.We suggest blood glucose-lowering medication should be discontinued immediately after delivery for women with gestational diabetes unless overt diabetes is suspected in which case the decision to continue such medication should be made on a case-by-case basis.
Strength of recommendation		Strong	Weak
Supporting evidence		Several studies; EL very low	Several studies; EL low
Consistency appraisal	Search strategy and selection of evidence	7	3
	Evidence and interpretation	7	7
	Interpretation and recommendation	3	3
Health question 19		Information and follow-up
Specific recommendation		22.We recommend whenever possible women with overt or gestational diabetes should breastfeed their infant	23.We recommend that the choice of a contraceptive method for a woman with overt diabetes or a history of gestational diabetes should not be inﬂuenced by virtue of having overt diabetes or a history of gestational diabetes.	24.We recommend that all women who have had gestational diabetes receive counseling on lifestyle measures to reduce the risk of type 2 diabetes, the need for future pregnancies to be planned, and the need for regular diabetes screening, especially before any future pregnancies.
Strength of recommendation		Strong	Strong	Strong
Supporting evidence		Several studies; EL high	Several studies; EL moderate	Several studies; EL very low
Consistency appraisal	Search strategy and selection of evidence	3	7	7
	Evidence and interpretation	7	7	7
	Interpretation and recommendation	7	7	4
Health question 20		Postnatal blood glucose testing
Specific recommendation		25.We recommend that a 2-hour, 75-g OGTT should be undertaken 6 to 12 weeks after delivery in women with gestational diabetes to rule out prediabetes or diabetes.(#1) if results are normal,we recommend this or other diagnostic tests for diabetes should be repeated periodically as well as before future pregnancies.(#2)
Strength of recommendation		(#1) Strong; (#2) Strong
Supporting evidence		(#1)Several studies; EL moderate; (#2)Several studies; EL low
Consistency appraisal	Search strategy and selection of evidence	4
	Evidence and interpretation	7
	Interpretation and recommendation	3
