# Supplementary material for: Current guidelines on the management of gestational diabetes mellitus: a content analysis and appraisal
Source: BMC Pregnancy Childbirth. 2019 Jun 13;19:200. doi: 10.1186/s12884-019-2343-2 (PMC6567433; doi:10.1186/s12884-019-2343-2)
Supplement: Supplementary file 7 — Recommendations Extraction of CDA guideline. The CDA guideline was developed following the process used to develop previous Canadian Diabetes Association clinical practice guidelines, and AGREE II were incorporated into the guideline development process. There were 17 relevant recommendations being extracted, which were displayed and appraised in Additional file 7. (XLSX 15 kb) [file 12884_2019_2343_MOESM7_ESM.xlsx]

## Sheet: CDA
Basic information
Title of guideline		Clinical Practice Guidelines: Diabetes and Pregnancy
Development institute		CDA
Publication year		Published 2013
Guideline type		Evidence-based guideline
Guideline methodology		the guideline was developed Following the process used to develop previous Canadian Diabetes Association clinical practice guidelines, and AGREE II were incorporated into the guideline development process
Quality assessment of evidence and grading of strength of recommendations		CDA evidence-grading system as presented in guideline
Guideline Currency	Literature search date	not mentioned
	Search strategy	A comprehensive literature search was performed
Methodological quality of guideline
AGREE II scores	Domain 1. Scope and Purpose	0.94
	Domain 2. Stakeholder Involvement	1
	Domain 3. Rigor of Development	1
	Domain 4. Clarity of Presentation	1
	Domain 5. Applicability	1
	Domain 6. Editorial Independence	1
	Overall assessment	Recommend
Recommendation extraction and assessment
Diagnosis of GDM
Health question 1		Risk factors
Specific recommendation		1.If there is a high risk of GDM based on multiple clinical factors, screening should be offered at any stage in the pregnancy. If the initial screening is performed before 24 weeks of gestation and is negative, rescreen between 24 and 28 weeks of gestation. Risk factors include: 1）Previous diagnosis of GDM 2）Prediabetes 3）Member of a high-risk population (Aboriginal, Hispanic, South Asian, Asian…
Strength of recommendation		D
Supporting evidence		Expert concensus
Consistency appraisal	Search strategy and selection of evidence	1
	Evidence and interpretation	1
	Interpretation and recommendation	1
Health question 2		Screening
Specific recommendation		2.All pregnant women should be screened for GDM at 24-28 weeks of gestation
Strength of recommendation		C
Supporting evidence		RCT; EL=3
Consistency appraisal	Search strategy and selection of evidence	6
	Evidence and interpretation	6
	Interpretation and recommendation	5
Health question 3		Diagnostic criteria
Specific recommendation		3.An alternative approach that may be used to screen and diagnose GDM is the 1-step approach (#1): a. A 75 g OGTT should be performed (with no prior screening 50 g GCT) as the diagnostic test for GDM using the following criteria(#2): 1 of the following values: Fasting 5.1 mmol/L 1 hour 10.0 mmol/L 2 hours 8.5 mmol/L(#3)	4.The preferred approach for the screening and diagnosis of GDM is the following (#1): a. Screening for GDM should be conducted using the 50 g GCT administered in the nonfasting state with PG glucose measured 1 hour later(#2). PG 7.8 mmol/L at 1 hour will be considered a positive screen and will be an indication to proceed to the 75 g OGTT(#3). PG 11.1 mmol/L can be considered diagnostic of gesta…
Strength of recommendation		(#1) D (#2) D (#3) B	(#1)D (#2)D (#3)C (#4)C (#5)B
Supporting evidence		(#1) Consensus (#2) Consensus; EL=4 (#3) EL=1	(#1)Consensus (#2) EL=4 (#3) EL=2 (#4) EL=3 (#5) EL=1
Consistency appraisal	Search strategy and selection of evidence	7	4
	Evidence and interpretation	7	6
	Interpretation and recommendation	5	5
Prenatal Care
Health question 4		Health education
Specific recommendation		NONE
Strength of recommendation
Supporting evidence
Consistency appraisal	Search strategy and selection of evidence
	Evidence and interpretation
	Interpretation and recommendation
Health question 5		Medical nutrition therapy
Specific recommendation		5.Receive nutrition counselling from a registered dietitian during pregnancy.	6.Receive nutrition counselling from a registered dietitian during postpartum (#1). Recommendations for weight gain during pregnancy should be based on pregravid BMI (#2).
Strength of recommendation		C	(#1) D (#2) D
Supporting evidence		EL=3	(#1) Consensus (#2) Consensus
Consistency appraisal	Search strategy and selection of evidence	7	1
	Evidence and interpretation	7	1
	Interpretation and recommendation	5	1
Health question 6		Physical activity
Specific recommendation		NONE
Strength of recommendation
Supporting evidence
Consistency appraisal	Search strategy and selection of evidence
	Evidence and interpretation
	Interpretation and recommendation
Health question 7		Pharmacological therapy
Specific recommendation		7.If women with GDM do not achieve glycemic targets within 2 weeks from nutritional therapy alone, insulin therapy should be initiated	8.Insulin therapy in the form of multiple injections should be used	9.Rapid-acting bolus analogue insulin may be used over regular insulin for postprandial glucose control, although perinatal outcomes are similar	10.For women who are nonadherent to or who refuse insulin, glyburide (#1) or metformin (#2) may be used as alternative agents for glycemic control.	11.Use of oral agents in pregnancy is off-label and should be discussed with the patient.
Strength of recommendation		D	A	B	(#1) B (#2) B	D
Supporting evidence		Consensus	EL=1	EL=2	(#1) EL=2 (#2) EL=2	Consensus
Consistency appraisal	Search strategy and selection of evidence	1	7	3	7	1
	Evidence and interpretation	1	7	3	7	1
	Interpretation and recommendation	5	5	5	5	1
Health question 8		Blood glucose monitoring
Specific recommendation		Refer to "Target blood glucose values"
Strength of recommendation
Supporting evidence
Consistency appraisal	Search strategy and selection of evidence
	Evidence and interpretation
	Interpretation and recommendation
Health question 9		Target blood glucose values
Specific recommendation		12.Women with GDM should: a. Strive for target glucose values: i. Fasting PG <5.3 mmol/L (#1) ii. 1-hour postprandial <7.8 mmol/L (#2) iii. 2-hour postprandial <6.7 mmol/L (#3) b. Perform SMBG, both fasting and postprandially, to achieve glycemic targets and improve pregnancy outcomes (#4). c. Avoid ketosis during pregnancy (#5).
Strength of recommendation		(#1) B (#2) B (#3) B (#4) B (#5) C
Supporting evidence		(#1) EL=2 (#2) EL=2 (#3) EL=2 (#4) EL=2 (#5) EL=3
Consistency appraisal	Search strategy and selection of evidence	4
	Evidence and interpretation	4
	Interpretation and recommendation	4
Health question 10		Ketone monitoring
Specific recommendation		Refer to "Target blood glucose values"
Strength of recommendation
Supporting evidence
Consistency appraisal	Search strategy and selection of evidence
	Evidence and interpretation
	Interpretation and recommendation
Health question 11		HbA1c monitoring
Specific recommendation		NONE
Strength of recommendation
Supporting evidence
Consistency appraisal	Search strategy and selection of evidence
	Evidence and interpretation
	Interpretation and recommendation
Health question 12		Continuous glucose monitoring
Specific recommendation		NONE
Strength of recommendation
Supporting evidence
Consistency appraisal	Search strategy and selection of evidence
	Evidence and interpretation
	Interpretation and recommendation
Health question 13		Fetal monitoring
Specific recommendation		NONE
Strength of recommendation
Supporting evidence
Consistency appraisal	Search strategy and selection of evidence
	Evidence and interpretation
	Interpretation and recommendation
Intrapartum Care
Health question 14		Timing and mode of birth
Specific recommendation		NONE
Strength of recommendation
Supporting evidence
Consistency appraisal	Search strategy and selection of evidence
	Evidence and interpretation
	Interpretation and recommendation
Health question 15		Glycemic control during labor
Specific recommendation		13.Women should be closely monitored during labour and delivery, and maternal blood glucose levels should be kept between 4.0 and 7.0 mmol/L in order to minimize the risk of neonatal hypoglycemia	14.Women should receive adequate glucose during labour in order to meet their high-energy requirements
Strength of recommendation		D	D
Supporting evidence		Consensus	Consensus; No evidence
Consistency appraisal	Search strategy and selection of evidence	2	2
	Evidence and interpretation	5	5
	Interpretation and recommendation	4	5
Neonatal Care
Health question 16		Neonatal hypoglycemia
Specific recommendation		Refer to "Information and follow up"
Strength of recommendation
Supporting evidence
Consistency appraisal	Search strategy and selection of evidence
	Evidence and interpretation
	Interpretation and recommendation
Health question 17		Initial assessment
Specific recommendation		NONE
Strength of recommendation
Supporting evidence
Consistency appraisal	Search strategy and selection of evidence
	Evidence and interpretation
	Interpretation and recommendation
Postpartum Care
Health question 18		Blood glucose control
Specific recommendation		NONE
Strength of recommendation
Supporting evidence
Consistency appraisal	Search strategy and selection of evidence
	Evidence and interpretation
	Interpretation and recommendation
Health question 19		Information and follow-up
Specific recommendation		15.Women with GDM should be encouraged to breastfeed immediately after delivery in order to avoid neonatal hypoglycemia.	16.Women with GDM should be encouraged to continue breastfeeding for at least 3 months postpartum in order to prevent childhood obesity (#1) and reduce risk of maternal hyperglycemia (#2) .
Strength of recommendation		D	(#1) C (#2) C
Supporting evidence		EL=4	(#1) EL=3 (#2) EL=3
Consistency appraisal	Search strategy and selection of evidence	1	2
	Evidence and interpretation	1	5
	Interpretation and recommendation	1	4
Health question 20		Postnatal blood glucose testing
Specific recommendation		17.Women should be screened with a 75 g OGTT between 6 weeks and 6 months postpartum to detect prediabetes and diabetes
Strength of recommendation		D
Supporting evidence		Consensus
Consistency appraisal	Search strategy and selection of evidence	4
	Evidence and interpretation	4
	Interpretation and recommendation	5
