# Supplementary material for: Current guidelines on the management of gestational diabetes mellitus: a content analysis and appraisal
Source: BMC Pregnancy Childbirth. 2019 Jun 13;19:200. doi: 10.1186/s12884-019-2343-2 (PMC6567433; doi:10.1186/s12884-019-2343-2)
Supplement: Supplementary file 8 — Recommendations Extraction of API guideline. To develop API guideline, existing guidelines, meta-analyses, cross sectional studies, systematic reviews and key cited articles were reviewed, and the recommendations were discussed at the national insulin summit. There were 22 relevant recommendations being extracted, which were displayed and appraised in Additional file 8. (XLSX 17 kb) [file 12884_2019_2343_MOESM8_ESM.xlsx]

## Sheet: API
Basic information
Title of guideline		Consensus Evidence-based Guidelines for Management of Gestational Diabetes Mellitus in India
Development institute		API
Publication year		Published 2014
Guideline type		Evidence-based guideline
Guideline methodology		Existing guidelines, meta-analyses, cross sectional studies, systematic reviews and key cited articles were reviewed, the recommendations were discussed at the national insulin summit
Quality assessment of evidence and grading of strength of recommendations		Recommendations are based on clinical importance and graded as A (strongly recommend), B (intermediate), C (weak) and D (not evidence based); the evidence levels are coupled by 4 intuitive levels of evidence: 1,2,3,4 and they have been positioned on the basis of available evidence to be used for grading recommendations as follows. • “1” Meta-analysis of randomized controlled trials (MRCT), random…
Guideline Currency	Literature search date	Discussed in 2013.8
	Search strategy	A comprehensive literature search was performed
Methodological quality of guideline
AGREE II scores	Domain 1. Scope and Purpose	0.78
	Domain 2. Stakeholder Involvement	0.19
	Domain 3. Rigor of Development	0.58
	Domain 4. Clarity of Presentation	1
	Domain 5. Applicability	0.52
	Domain 6. Editorial Independence	0.08
	Overall assessment	Recommended
Recommendation extraction and assessment
Diagnosis of GDM
Health question 1		Risk factors
Specific recommendation		NONE
Strength of recommendation
Supporting evidence
Consistency appraisal	Search strategy and selection of evidence
	Evidence and interpretation
	Interpretation and recommendation
Health question 2		Screening
Specific recommendation		1.Universal screening for GDM in all pregnant women is recommended to improve outcomes in women with glucose intolerance	2.It is recommended that GDM screening be performed at 16 weeks of pregnancy and followed up with a second screening test between 24-26 weeks of pregnancy and third after 30 weeks of pregnancy	3.As a pregnant woman walks into the antenatal clinic in the fasting or non-fasting state, she should be given a 75 g oral glucose load and at 2 hrs. a venous blood sample should be collected for estimating plasma glucose
Strength of recommendation		A	A	A
Supporting evidence		Guidelines (ADA, ACOG, NICE,et al), Several studies and consensus; EL=1	Guidelines (ADA, ACOG, NICE,et al), Several studies and consensus; EL=2	Guidelines (ADA, ACOG, NICE,et al), Several studies and consensus; EL=2
Consistency appraisal	Search strategy and selection of evidence	6	5	7
	Evidence and interpretation	6	5	7
	Interpretation and recommendation	6	5	7
Health question 3		Diagnostic criteria
Specific recommendation		4.A standard OGTT should be performed, irrespective of meals, by giving 75 g anhydrous glucose in 250–300 ml water. Plasma glucose (from venous blood sample) should be measured fasting and after 2 hours and 2-hour plasma glucose values of ≥ 140 mg/dL and ≥ 120 mg/dL are considered diagnostic of GDM and DGGT, respectively	5.The diagnostic criteria which are recommended are in line with the DIPSI guidelines; PG of 2-hour ≥ 200 mg/dL is diagnosed as diabetes, ≥ 140 mg/dL as GDM and ≥ 120 mg/dl as DGGT (Decreased gestational glucose tolerance)
Strength of recommendation		A	A
Supporting evidence		Guidelines (DIPSI, IADPSG), Several studies and consensus; EL=4	Guidelines (DIPSI, IADPSG), Several studies and consensus; EL=4
Consistency appraisal	Search strategy and selection of evidence	7	7
	Evidence and interpretation	7	7
	Interpretation and recommendation	7	7
Prenatal Care
Health question 4		Health education
Specific recommendation		NONE
Strength of recommendation
Supporting evidence
Consistency appraisal	Search strategy and selection of evidence
	Evidence and interpretation
	Interpretation and recommendation
Health question 5		Medical nutrition therapy
Specific recommendation		NONE
Strength of recommendation
Supporting evidence
Consistency appraisal	Search strategy and selection of evidence
	Evidence and interpretation
	Interpretation and recommendation
Health question 6		Physical activity
Specific recommendation		NONE
Strength of recommendation
Supporting evidence
Consistency appraisal	Search strategy and selection of evidence
	Evidence and interpretation
	Interpretation and recommendation
Health question 7		Pharmacological therapy
Specific recommendation		6.The use of OADs is currently not recommended for glycaemic management during pregnancy	7.After assessing the response to a meal plan for 2 weeks if FPG > 90 mg/dl and/or 2 hr PG > 120 mg/dl then insulin initiation is recommended	8.Insulin may be started at diagnosis along with a meal plan if FPG > 120 mg/dl and 2-hour PG > 200 mg/dl	9.If only FPG is high, NPH should be started at bed time	10.If postprandial PG is higher, insulin aspart should be added before that meal depending upon whether post breakfast or post lunch or post dinner value is elevated. based on blood glucose monitoring biAsp 30/70 may also be used before breakfast and before dinner	11.Single injection regimes consisting of single intermediate acting insulin either in the morning or evening with premixed insulin 30 : 70 or 50 : 50 (regular:isophane) should be initiated for GDM	12.Depending on SMBG, multiple dose injection regimens are also recommended for achieving euglycaemia in pre-GDM	13.Insulin aspart is recommended for bolus insulin need as it is more eﬀective than human insulin in decreasing postprandial glucose concentrations. BIAsp 30 is recommended for use during pregnancy as it is non-inferior to BHI 30, producing comparable foetal outcomes, but requiring lower doses	14.Among long acting insulins, insulin detemir is the only longacting analogue to be approved for use during pregnancy and is thus recommended for basal insulin requirements	15.The following requirement of insulin in pregnant women must be addressed in clinical setings GDM-requirement is variable depending upon the time of onset of diabetes and severity of hyperglycaemia - Once daily insulin may suffice - if fbs is high, twice daily insulin can be prescribed - Pre-mixed insulin most convenient	16.Insulin pens are recommended to make the injections accurate, discreet and painless with successful self administration
Strength of recommendation		A	A	B	A	A	A	A	A	B	A	A
Supporting evidence		Guidelines (ADA, ACOG, NICE,et al), Several studies and consensus; EL=2	Guidelines (ADA, ACOG, NICE,et al), Several studies and consensus; EL=2	Guidelines (ADA, ACOG, NICE,et al), Several studies and consensus; EL=4	Guidelines (ADA, ACOG, NICE,et al), Several studies and consensus; EL=4	Guidelines (ADA, ACOG, NICE,et al), Several studies and consensus; EL=1	Guidelines (ADA, ACOG, NICE,et al), Several studies and consensus; EL=4	Guidelines (ADA, ACOG, NICE,et al), Several studies and consensus; EL=3	Guidelines (ADA, ACOG, NICE,et al), Several studies and consensus; EL=1	Guidelines (ADA, ACOG, NICE,et al), Several studies and consensus; EL=1	Guidelines (ADA, ACOG, NICE,et al), Several studies and consensus; EL=4	Guidelines (ADA, ACOG, NICE,et al), Several studies and consensus; EL=2
Consistency appraisal	Search strategy and selection of evidence	7	7	4	4	4	7	3	7	7	7	7
	Evidence and interpretation	7	7	4	4	4	7	3	7	7	7	7
	Interpretation and recommendation	7	7	7	3	3	4	1	7	7	4	7
Health question 8		Blood glucose monitoring
Specific recommendation		17.Titration of dose should be based on SMBG: 7 tests/day, 3 before and 3 after each meal and 1 at 3 am. As a compromise 1 fasting and 3 each after breakfast, lunch and dinner at least twice a week is more feasible and acceptable
Strength of recommendation		A
Supporting evidence		Guidelines, Several studies and consensus; EL=2
Consistency appraisal	Search strategy and selection of evidence	7
	Evidence and interpretation	7
	Interpretation and recommendation	5
Health question 9		Target blood glucose values
Specific recommendation		18.FPG and post prandial peak levels around 90 mg/dL and 120 mg/dl, respectively are recommended as blood glucose targets in patients with GDM
Strength of recommendation		A
Supporting evidence		Guidelines, Several studies and consensus; EL=2
Consistency appraisal	Search strategy and selection of evidence	7
	Evidence and interpretation	7
	Interpretation and recommendation	7
Health question 10		Ketone monitoring
Specific recommendation		NONE
Strength of recommendation
Supporting evidence
Consistency appraisal	Search strategy and selection of evidence
	Evidence and interpretation
	Interpretation and recommendation
Health question 11		HbA1c monitoring
Specific recommendation		NONE
Strength of recommendation
Supporting evidence
Consistency appraisal	Search strategy and selection of evidence
	Evidence and interpretation
	Interpretation and recommendation
Health question 12		Continuous glucose monitoring
Specific recommendation		19.CSII is recommended in patients with GDM and pre-GDM for achieving euglycaemia when warranted. however, it is not recommended as a part of routine practice
Strength of recommendation		A
Supporting evidence		Guidelines (ADA, ACOG), Several studies and consensus; EL=2
Consistency appraisal	Search strategy and selection of evidence	7
	Evidence and interpretation	7
	Interpretation and recommendation	7
Health question 13		Fetal monitoring
Specific recommendation		NONE
Strength of recommendation
Supporting evidence
Consistency appraisal	Search strategy and selection of evidence
	Evidence and interpretation
	Interpretation and recommendation
Intrapartum Care
Health question 14		Timing and mode of birth
Specific recommendation		NONE
Strength of recommendation
Supporting evidence
Consistency appraisal	Search strategy and selection of evidence
	Evidence and interpretation
	Interpretation and recommendation
Health question 15		Glycemic control during labor
Specific recommendation		20.The following algorithm is recommended for management of hyperglycaemia during delivery - start normal saline drip - measure blood glucose; if high, start insulin according to the blood glucose level and maintain it at 90-120 mg/dl
Strength of recommendation		A
Supporting evidence		Guidelines (ADA, ACOG, NICE), Several studies and consensus; EL=4
Consistency appraisal	Search strategy and selection of evidence	1
	Evidence and interpretation	1
	Interpretation and recommendation	1
Neonatal Care
Health question 16		Neonatal hypoglycemia
Specific recommendation		NONE
Strength of recommendation
Supporting evidence
Consistency appraisal	Search strategy and selection of evidence
	Evidence and interpretation
	Interpretation and recommendation
Health question 17		Initial assessment
Specific recommendation		NONE
Strength of recommendation
Supporting evidence
Consistency appraisal	Search strategy and selection of evidence
	Evidence and interpretation
	Interpretation and recommendation
Postpartum Care
Health question 18		Blood glucose control
Specific recommendation		21.Immediately after delivery during in-patient care, the requirement of insulin for both GDM and pre-GDM falls. The following algorithm should be followed after delivery based on blood glucose levels: - 60-90 mg/dL – 5% glucose (G)+normal saline (NS) @ 100 ml/hour - 90-120 mg/dL – @ NS 100 ml/hour - 120-140 mg/dL – @ NS 100 ml/hour plus 4 units of regular insulin added with IV fluid - 140-180 mg…	22.Majority of GDM patients do not require any treatment for hyperglycaemia and if treatment is necessary the following considerations should be observed: - In lactating mothers, T1DM should be controlled with insulin only and T2DM preferably with insulin; metformin can be used as an alternative for women who are reluctant to take insulin(#1). - In non-lactating mothers, T2DM should be managed us…
Strength of recommendation		A	(#1) (#2) (#3) (#4) (#5)A
Supporting evidence		Guidelines (ADA, ACOG, NICE), Several studies and consensus; EL=4	(#1) (#2) (#3) (#4) (#5) Guidelines (ADA, ACOG, NICE), Several studies and consensus; EL=4
Consistency appraisal	Search strategy and selection of evidence	1	1
	Evidence and interpretation	1	1
	Interpretation and recommendation	1	1
Health question 19		Information and follow-up
Specific recommendation		NONE
Strength of recommendation
Supporting evidence
Consistency appraisal	Search strategy and selection of evidence
	Evidence and interpretation
	Interpretation and recommendation
Health question 20		Postnatal blood glucose testing
Specific recommendation		NONE
Strength of recommendation
Supporting evidence
Consistency appraisal	Search strategy and selection of evidence
	Evidence and interpretation
	Interpretation and recommendation
