# Supplementary material for: Current guidelines on the management of gestational diabetes mellitus: a content analysis and appraisal
Source: BMC Pregnancy Childbirth. 2019 Jun 13;19:200. doi: 10.1186/s12884-019-2343-2 (PMC6567433; doi:10.1186/s12884-019-2343-2)
Supplement: Supplementary file 9 — Recommendations Extraction of IDF guideline. The guideline was developed through a non-formal evidence review and discussed by a small Writing Group. There were 13 relevant recommendations being extracted, which were displayed and appraised in Additional file 9. (XLSX 14 kb) [file 12884_2019_2343_MOESM9_ESM.xlsx]

## Sheet: IDF
Basic information
Title of guideline		Global Guideline on Pregnancy and Diabetes
Development institute		IDF
Publication year		Published 2009
Guideline type		Evidence-based guideline
Guideline methodology		The guideline was developed through a non-formal evidence review and discussed by a small Writing Group
Quality assessment of evidence and grading of strength of recommendations		Not mentioned
Guideline Currency	Literature search date	Discussed in 2009.3
	Search strategy	Unclear
Methodological quality of guideline
AGREE II scores	Domain 1. Scope and Purpose	0.89
	Domain 2. Stakeholder Involvement	0.47
	Domain 3. Rigor of Development	0.45
	Domain 4. Clarity of Presentation	1
	Domain 5. Applicability	1
	Domain 6. Editorial Independence	0.5
	Overall assessment	Recommend
Recommendation extraction and assessment
Diagnosis of GDM
Health question 1		Risk factors
Specific recommendation		NONE
Strength of recommendation
Supporting evidence
Consistency appraisal	Search strategy and selection of evidence
	Evidence and interpretation
	Interpretation and recommendation
Health question 2		Screening
Specific recommendation		1.For women who are at high risk of diabetes because of previous GDM, provide healthy lifestyle advice and offer an OGTT as soon as practical. If the result is normal, then offer again at 26 to 28 weeks of gestation. A one-stage defnitive procedure is preferred
Strength of recommendation		Unclear
Supporting evidence		Unclear
Consistency appraisal	Search strategy and selection of evidence	1
	Evidence and interpretation	1
	Interpretation and recommendation	1
Health question 3		Diagnostic criteria
Specific recommendation		2.For all other women (unless a selective process based on risk factors is deemed more appropriate), advise that they will be offered testing for GDM at 26 to 28 weeks of gestation.
Strength of recommendation		Unclear
Supporting evidence		Unclear
Consistency appraisal	Search strategy and selection of evidence	1
	Evidence and interpretation	1
	Interpretation and recommendation	2
Prenatal Care
Health question 4		Health education
Specific recommendation		3.Visits should be as frequently as required, depending on achievement of glycaemic targets and management of other diabetes-associated or obstetric problems. This may be monthly in the frst two trimesters and more frequently thereafter.	4.Advise on risks of adverse pregnancy outcome and how these may be reduced
Strength of recommendation		Unclear	Unclear
Supporting evidence		Unclear	Unclear
Consistency appraisal	Search strategy and selection of evidence	1	1
	Evidence and interpretation	1	5
	Interpretation and recommendation	2	3
Health question 5		Medical nutrition therapy
Specific recommendation		5.Offer nutritional management and education. Advice should be individualized and culturally sensitive, and should be administered by a healthcare professional, ideally someone with specifc expertise in medical nutrition therapy (MNT)	6.Offer general instruction about nutrition and specifc advice about carbohydrate intake, which wherever possible should include foods with a low glycaemic index. If insulin is being used, then the choice, quantity and distribution of carbohydrate will need to be coordinated with the amount, type and distribution of the varying insulin requirements of pregnancy
Strength of recommendation		Unclear	Unclear
Supporting evidence		Unclear	Unclear
Consistency appraisal	Search strategy and selection of evidence	1	1
	Evidence and interpretation	1	5
	Interpretation and recommendation	2	4
Health question 6		Physical activity
Specific recommendation		7.Encourage physical activity, tailoring advice to the previous exercise habits of the individual. Explain that exercise can counter the decline in insulin sensitivity that occurs during pregnancy and that resting will have the opposite effect.
Strength of recommendation		Unclear
Supporting evidence		Unclear
Consistency appraisal	Search strategy and selection of evidence	1
	Evidence and interpretation	5
	Interpretation and recommendation	4
Health question 7		Pharmacological therapy
Specific recommendation		Refer to "Target blood glucose values"
Strength of recommendation
Supporting evidence
Consistency appraisal	Search strategy and selection of evidence
	Evidence and interpretation
	Interpretation and recommendation
Health question 8		Blood glucose monitoring
Specific recommendation		8.Instruct in self-monitoring of blood glucose (to be used four times daily, fasting and 1 h after each meal), and advise on lifestyle modifcation.
Strength of recommendation		Unclear
Supporting evidence		Unclear
Consistency appraisal	Search strategy and selection of evidence	1
	Evidence and interpretation	7
	Interpretation and recommendation	4
Health question 9		Target blood glucose values
Specific recommendation		9.If agreed glucose control targets are not met within 1 to 2 weeks of initiation of lifestyle management, offer glucose-lowering medication. Insulin has been, and is likely to remain, the treatment of choice but there is now adequate evidence to consider the use of metformin and glibenclamide (glyburide) as treatment options for women who have been informed of the possible risks. Combination the…
Strength of recommendation		Unclear
Supporting evidence		Unclear
Consistency appraisal	Search strategy and selection of evidence	1
	Evidence and interpretation	4
	Interpretation and recommendation	2
Health question 10		Ketone monitoring
Specific recommendation		NONE
Strength of recommendation
Supporting evidence
Consistency appraisal	Search strategy and selection of evidence
	Evidence and interpretation
	Interpretation and recommendation
Health question 11		HbA1c monitoring
Specific recommendation		10.Use HbA 1c as an ancillary aid to self-monitoring. Aim for an HbA1c <6.0%, or lower if safe and acceptable.	11.Do not use routine measurement of HbA1c for management
Strength of recommendation		Unclear	Unclear
Supporting evidence		Unclear	Unclear
Consistency appraisal	Search strategy and selection of evidence	1	1
	Evidence and interpretation	3	3
	Interpretation and recommendation	3	3
Health question 12		Continuous glucose monitoring
Specific recommendation		NONE
Strength of recommendation
Supporting evidence
Consistency appraisal	Search strategy and selection of evidence
	Evidence and interpretation
	Interpretation and recommendation
Health question 13		Fetal monitoring
Specific recommendation		NONE
Strength of recommendation
Supporting evidence
Consistency appraisal	Search strategy and selection of evidence
	Evidence and interpretation
	Interpretation and recommendation
Intrapartum Care
Health question 14		Timing and mode of birth
Specific recommendation		NONE
Strength of recommendation
Supporting evidence
Consistency appraisal	Search strategy and selection of evidence
	Evidence and interpretation
	Interpretation and recommendation
Health question 15		Glycemic control during labor
Specific recommendation		NONE
Strength of recommendation
Supporting evidence
Consistency appraisal	Search strategy and selection of evidence
	Evidence and interpretation
	Interpretation and recommendation
Neonatal Care
Health question 16		Neonatal hypoglycemia
Specific recommendation		NONE
Strength of recommendation
Supporting evidence
Consistency appraisal	Search strategy and selection of evidence
	Evidence and interpretation
	Interpretation and recommendation
Health question 17		Initial assessment
Specific recommendation		NONE
Strength of recommendation
Supporting evidence
Consistency appraisal	Search strategy and selection of evidence
	Evidence and interpretation
	Interpretation and recommendation
Postpartum Care
Health question 18		Blood glucose control
Specific recommendation		NONE
Strength of recommendation
Supporting evidence
Consistency appraisal	Search strategy and selection of evidence
	Evidence and interpretation
	Interpretation and recommendation
Health question 19		Information and follow-up
Specific recommendation		12.For women who developed GDM, stop glucose-lowering therapy. At discharge, reinforce lifestyle management advice.
Strength of recommendation		Unclear
Supporting evidence		Unclear
Consistency appraisal	Search strategy and selection of evidence	1
	Evidence and interpretation	1
	Interpretation and recommendation	1
Health question 20		Postnatal blood glucose testing
Specific recommendation		13.At a convenient time, from 0 to 6 weeks after pregnancy, ideally together with other postpartum assessments, check for diabetes in women who developed GDM. If then non-diabetic, advise on high risk of future diabetes and on preventative lifestyle measures. Advise check for diabetes every one to three years. If further pregnancies are planned, advise on the risk of developing GDM again, and the…
Strength of recommendation		Unclear
Supporting evidence		Unclear
Consistency appraisal	Search strategy and selection of evidence	1
	Evidence and interpretation	7
	Interpretation and recommendation	5
