# Supplementary material for: Current guidelines on the management of gestational diabetes mellitus: a content analysis and appraisal
Source: BMC Pregnancy Childbirth. 2019 Jun 13;19:200. doi: 10.1186/s12884-019-2343-2 (PMC6567433; doi:10.1186/s12884-019-2343-2)
Supplement: Supplementary file 11 — Recommendations Extraction of HKCOG guideline. The HKCOG guideline was an expert consensus. It was updated taking reference to the recent evidence, WHO, NICE guideline and recommendations of other international bodies. There were 13 relevant recommendations being extracted, which were displayed and appraised in Additional file 11. (XLSX 14 kb) [file 12884_2019_2343_MOESM11_ESM.xlsx]

## Sheet: HKCOG
Basic information
Title of guideline		Guidelines for the Management of Gestational Diabetes Mellitus
Development institute		HKCOG
Publication year		Published 2016
Guideline type		Expert Consensus
Guideline methodology		This guideline was updated taking reference to the recent evidence, WHO, NICE guideline and recommendations of other international bodies.
Quality assessment of evidence and grading of strength of recommendations		Not mentioned
Guideline Currency	Literature search date	Not mentioned
	Search strategy	Unclear
Methodological quality of guideline
AGREE II scores	Domain 1. Scope and Purpose	0.56
	Domain 2. Stakeholder Involvement	0.35
	Domain 3. Rigor of Development	0.11
	Domain 4. Clarity of Presentation	0.58
	Domain 5. Applicability	0.02
	Domain 6. Editorial Independence	0
	Overall assessment	Recommend
Recommendation extraction and assessment
Diagnosis of GDM
Health question 1		Risk factors
Specific recommendation		1.If universal screening cannot be done, HKCOG recommends that all pregnant women, with any risk factor identified at the booking visit, should be offered a 75 g OGTT at 24-28 weeks of gestation, risk factors include: Advanced maternal age ≥35 years; Obesity: BMI ≥ 25 kg/m2 before pregnancy or at booking in the first trimester; Family history of DM in 1st degree relative; Previous macrosomic baby…
Strength of recommendation		Unclear
Supporting evidence		Expert Consensus
Consistency appraisal	Search strategy and selection of evidence	1
	Evidence and interpretation	2
	Interpretation and recommendation	1
Health question 2		Screening
Specific recommendation		NONE
Strength of recommendation
Supporting evidence
Consistency appraisal	Search strategy and selection of evidence
	Evidence and interpretation
	Interpretation and recommendation
Health question 3		Diagnostic criteria
Specific recommendation		2.GDM should be diagnosed at any time in pregnancy if one or more of the following criteria are met following a 75 gram glucose load:  fasting PG 5.1-6.9 mmol/l  1-hour PG ≥ 10.0 mmol/l  2-hour PG 8.5-11.0 mmol/l
Strength of recommendation		Unclear
Supporting evidence		Expert Consensus
Consistency appraisal	Search strategy and selection of evidence	1
	Evidence and interpretation	3
	Interpretation and recommendation	3
Prenatal Care
Health question 4		Health education
Specific recommendation		NONE
Strength of recommendation
Supporting evidence
Consistency appraisal	Search strategy and selection of evidence
	Evidence and interpretation
	Interpretation and recommendation
Health question 5		Medical nutrition therapy
Specific recommendation		3.Refer all women to a dietitian.	4.Advise them to eat a healthy diet and recommend foods with a low glycaemic index.
Strength of recommendation		Unclear	Unclear
Supporting evidence		Expert Consensus	Expert Consensus
Consistency appraisal	Search strategy and selection of evidence	1	1
	Evidence and interpretation	1	1
	Interpretation and recommendation	1	1
Health question 6		Physical activity
Specific recommendation		5.Advise regular exercise (such as walking for 30 minutes after a meal) to improve glycaemic control.
Strength of recommendation		Unclear
Supporting evidence		Expert Consensus
Consistency appraisal	Search strategy and selection of evidence	1
	Evidence and interpretation	1
	Interpretation and recommendation	1
Health question 7		Pharmacological therapy
Specific recommendation		6.Offer metformin if blood glucose targets are not met after diet and exercise therapy within 1–2 weeks	7.Offer addition of insulin to diet therapy, exercise and metformin if blood glucose targets are not met.	8.Consider glibenclamide for women in whom blood glucose targets are not achieved with metformin but who decline insulin therapy or who cannot tolerate metformin.	9.Consider immediate treatment with insulin, with or without metformin, together with diet and exercise therapy for women who have Fasting PG ≥ 7.0 mmol/l at diagnosis. Fasting PG 6.0 - 6.9 mmol/l with complications such as macrosomia or polyhydramnios.
Strength of recommendation		Unclear	Unclear	Unclear	Unclear
Supporting evidence		Expert Consensus	Expert Consensus	Expert Consensus	Expert Consensus
Consistency appraisal	Search strategy and selection of evidence	1	1	1	1
	Evidence and interpretation	1	1	1	1
	Interpretation and recommendation	1	1	1	1
Health question 8		Blood glucose monitoring
Specific recommendation		Refer to "Target blood glucose value"
Strength of recommendation
Supporting evidence
Consistency appraisal	Search strategy and selection of evidence
	Evidence and interpretation
	Interpretation and recommendation
Health question 9		Target blood glucose values
Specific recommendation		10.Educate on capillary blood glucose monitoring to maintain glucose levels below the following targets: Fasting: 5.3 mmol/l & 2 hours postprandial: 6.8 mmol/l
Strength of recommendation		Unclear
Supporting evidence		Expert Consensus
Consistency appraisal	Search strategy and selection of evidence	1
	Evidence and interpretation	1
	Interpretation and recommendation	1
Health question 10		Ketone monitoring
Specific recommendation		NONE
Strength of recommendation
Supporting evidence
Consistency appraisal	Search strategy and selection of evidence
	Evidence and interpretation
	Interpretation and recommendation
Health question 11		HbA1c monitoring
Specific recommendation		NONE
Strength of recommendation
Supporting evidence
Consistency appraisal	Search strategy and selection of evidence
	Evidence and interpretation
	Interpretation and recommendation
Health question 12		Continuous glucose monitoring
Specific recommendation		NONE
Strength of recommendation
Supporting evidence
Consistency appraisal	Search strategy and selection of evidence
	Evidence and interpretation
	Interpretation and recommendation
Health question 13		Fetal monitoring
Specific recommendation		NONE
Strength of recommendation
Supporting evidence
Consistency appraisal	Search strategy and selection of evidence
	Evidence and interpretation
	Interpretation and recommendation
Intrapartum Care
Health question 14		Timing and mode of birth
Specific recommendation		NONE
Strength of recommendation
Supporting evidence
Consistency appraisal	Search strategy and selection of evidence
	Evidence and interpretation
	Interpretation and recommendation
Health question 15		Glycemic control during labor
Specific recommendation		NONE
Strength of recommendation
Supporting evidence
Consistency appraisal	Search strategy and selection of evidence
	Evidence and interpretation
	Interpretation and recommendation
Neonatal Care
Health question 16		Neonatal hypoglycemia
Specific recommendation		NONE
Strength of recommendation
Supporting evidence
Consistency appraisal	Search strategy and selection of evidence
	Evidence and interpretation
	Interpretation and recommendation
Health question 17		Initial assessment
Specific recommendation		NONE
Strength of recommendation
Supporting evidence
Consistency appraisal	Search strategy and selection of evidence
	Evidence and interpretation
	Interpretation and recommendation
Postpartum Care
Health question 18		Blood glucose control
Specific recommendation		11.Women should be encouraged on breastfeeding. They can resume or continue to take metformin and glibenclamide immediate after birth as required, but should avoid other forms of oral hypoglycaemic agents while breastfeeding
Strength of recommendation		Unclear
Supporting evidence		Expert Consensus
Consistency appraisal	Search strategy and selection of evidence	1
	Evidence and interpretation	1
	Interpretation and recommendation	1
Health question 19		Information and follow-up
Specific recommendation		12.Women diagnosed with hyperglycaemia in pregnancy should be informed about the increased risk of future DM and hyperglycaemia in future pregnancy and should be offered lifestyle advice including weight control, diet and exercise.
Strength of recommendation		Unclear
Supporting evidence		Expert Consensus
Consistency appraisal	Search strategy and selection of evidence	1
	Evidence and interpretation	1
	Interpretation and recommendation	1
Health question 20		Postnatal blood glucose testing
Specific recommendation		13.Women diagnosed with hyperglycaemia should be offered a postnatal test at 6-12 weeks to exclude DM, either OGTT or HbA1c (with or without fasting glucose)
Strength of recommendation		Unclear
Supporting evidence		Expert Consensus
Consistency appraisal	Search strategy and selection of evidence	1
	Evidence and interpretation	1
	Interpretation and recommendation	1
