# Supplementary material for: Current guidelines on the management of gestational diabetes mellitus: a content analysis and appraisal
Source: BMC Pregnancy Childbirth. 2019 Jun 13;19:200. doi: 10.1186/s12884-019-2343-2 (PMC6567433; doi:10.1186/s12884-019-2343-2)
Supplement: Supplementary file 13 — Recommendations Extraction of DDG guideline. The recommendations of DDG guideline were based on the evidence from the literature, which was selected through a systematic external literature search. There were 21 relevant recommendations being extracted, which were displayed and appraised in Additional file 13. (XLSX 15 kb) [file 12884_2019_2343_MOESM13_ESM.xlsx]

## Sheet: GDD
Basic information
Title of guideline		Gestational Diabetes Mellitus (GDM) – Diagnosis, Treatment and Follow-Up. Guideline of the DDG and DGGG
Development institute		DDG; DGGG
Publication year		Published 2018
Guideline type		Evidence-based guideline
Guideline methodology		The recommendations are based on the evidence from the literature, which was selected through a systematic external literature search. All recommendations had to pass through a consensus process.
Quality assessment of evidence and grading of strength of recommendations		Unclear
Guideline Currency	Literature search date	Not mentioned
	Search strategy	Unclear
Methodological quality of guideline
AGREE II scores	Domain 1. Scope and Purpose	0.81
	Domain 2. Stakeholder Involvement	0.64
	Domain 3. Rigor of Development	0.2
	Domain 4. Clarity of Presentation	0.67
	Domain 5. Applicability	0.19
	Domain 6. Editorial Independence	0.83
	Overall assessment	Recommend
Recommendation extraction and assessment
Diagnosis of GDM
Health question 1		Risk factors
Specific recommendation		Refer to "Screening"
Strength of recommendation
Supporting evidence
Consistency appraisal	Search strategy and selection of evidence
	Evidence and interpretation
	Interpretation and recommendation
Health question 2		Screening
Specific recommendation		1.Screening on first attendance in pregnancy when there is a risk for diabetes：obesity (BMI > 30 kg/m2), number of pregnancies, GDM diagnosis before 24 weeks of gestation in previous pregnancies, insulin therapy, interval of < 24 months between the pregnancies, weight gain of more than 3 kg between the pregnancies, raised fasting blood glucose two months post partum.	2.A 75-g OGTT should be performed between 24+0–27+6 weeks of gestation in all pregnant women to screen for GDM
Strength of recommendation		Unclear	Unclear
Supporting evidence		Unclear	Unclear
Consistency appraisal	Search strategy and selection of evidence	1	1
	Evidence and interpretation	2	1
	Interpretation and recommendation	5	4
Health question 3		Diagnostic criteria
Specific recommendation		3.The IADPSG criteria are used as standard diagnostic thresholds according to the maternity guidelines. GDM is diagnosed when at least one of the three threshold levels in venous plasma are reached or exceeded: Fasting 5.1 mmol/L 1 hour 10.0 mmol/L 2 hours 8.5 mmol/L
Strength of recommendation		Unclear
Supporting evidence		Unclear
Consistency appraisal	Search strategy and selection of evidence	2
	Evidence and interpretation	3
	Interpretation and recommendation	5
Prenatal Care
Health question 4		Health education
Specific recommendation		4.First medical consultation after GDM diagnosis should be a detailed discussion in a calming atmosphere
Strength of recommendation		Unclear
Supporting evidence		Unclear
Consistency appraisal	Search strategy and selection of evidence	1
	Evidence and interpretation	1
	Interpretation and recommendation	2
Health question 5		Medical nutrition therapy
Specific recommendation		5.Recommended nutrient distribution: ▪ Carbohydrates: 40–50%; ▪ Protein: 20%; ▪ Fat: 30–35%
Strength of recommendation		Unclear
Supporting evidence		Unclear
Consistency appraisal	Search strategy and selection of evidence	1
	Evidence and interpretation	1
	Interpretation and recommendation	3
Health question 6		Physical activity
Specific recommendation		6.Endurance or strength training at a low to moderate level can also be started during pregnancy. The simplest type of physical exercise without aids should be brisk walking for at least 30 min at least 3 times a week or daily exercise with an elastic strap
Strength of recommendation		Unclear
Supporting evidence		Unclear
Consistency appraisal	Search strategy and selection of evidence	1
	Evidence and interpretation	1
	Interpretation and recommendation	1
Health question 7		Pharmacological therapy
Specific recommendation		7.If the metabolic goals cannot be achieved by exhausting the lifestyle measures (dietary therapy, physical activity), insulin therapy is indicated. This is generally apparent within 2 weeks but can be necessary immediately or only in the course of the pregnancy, depending on the blood glucose levels. Insulin therapy having regard to foetal growth on ultrasound, When deciding on insulin therapy, …	8.The indication for insulin should first be considered within 1–2 weeks after the start of basic therapy (diet, exercise) taking into account blood glucose self-testing, laboratory blood glucose tests and the biometric data of mother and foetus, and this should then be reviewed continually during the treatment process at the HCPʼs discretion	9.For pregnant women with GDM and suspected severe insulin resistance (insulin requirement > 1.5 IU/kg body weight) and when individually indicated, use of metformin can be considered following explanation of the off-label use
Strength of recommendation		Unclear	Unclear	Unclear
Supporting evidence		Unclear	Unclear	Unclear
Consistency appraisal	Search strategy and selection of evidence	1	1	1
	Evidence and interpretation	2	3	1
	Interpretation and recommendation	2	4	1
Health question 8		Blood glucose monitoring
Specific recommendation		10.Measurement frequency at the start: 4-point profile for 1–2 weeks, fasting in the morning and 1 or 2 hours after the start of the main meals	11.There are no preferences for postprandial measurement after one or two hours, but the one hour levels correlate more with foetal growth and are more practical in ordinary life
Strength of recommendation		Unclear	Unclear
Supporting evidence		Unclear	Unclear
Consistency appraisal	Search strategy and selection of evidence	1	1
	Evidence and interpretation	1	1
	Interpretation and recommendation	2	2
Health question 9		Target blood glucose values
Specific recommendation		NONE
Strength of recommendation
Supporting evidence
Consistency appraisal	Search strategy and selection of evidence
	Evidence and interpretation
	Interpretation and recommendation
Health question 10		Ketone monitoring
Specific recommendation		NONE
Strength of recommendation
Supporting evidence
Consistency appraisal	Search strategy and selection of evidence
	Evidence and interpretation
	Interpretation and recommendation
Health question 11		HbA1c monitoring
Specific recommendation		12.HbA1c is of no significance in monitoring the treatment and control of gestational diabetes, but it can be a helpful additional parameter in individual cases
Strength of recommendation		Unclear
Supporting evidence		Unclear
Consistency appraisal	Search strategy and selection of evidence	1
	Evidence and interpretation	1
	Interpretation and recommendation	1
Health question 12		Continuous glucose monitoring
Specific recommendation		13.CGMS is not part of the routine care of pregnant women with GDM and does not lead to an improvement in pregnancy outcome
Strength of recommendation		Unclear
Supporting evidence		Unclear
Consistency appraisal	Search strategy and selection of evidence	1
	Evidence and interpretation	1
	Interpretation and recommendation	1
Health question 13		Fetal monitoring
Specific recommendation		14.Foetal monitoring depends on additional risk factors and the severity of maternal hyperglycaemia	15.The indications usual in all pregnancies apply. Doppler ultrasound scans are not indicated solely because of the GDM diagnosis
Strength of recommendation		Unclear	Unclear
Supporting evidence		Unclear	Unclear
Consistency appraisal	Search strategy and selection of evidence	1	1
	Evidence and interpretation	1	1
	Interpretation and recommendation	2	1
Intrapartum Care
Health question 14		Timing and mode of birth
Specific recommendation		16.Delivery in a maternity clinic with diabetological experience and attached neonatology should be advised.	17.There is evidence that foetal morbidity in insulin-dependent GDM can be reduced by induction at 40 weeks and this should therefore be offered
Strength of recommendation		Unclear	Unclear
Supporting evidence		Unclear	Unclear
Consistency appraisal	Search strategy and selection of evidence	1	1
	Evidence and interpretation	1	1
	Interpretation and recommendation	1	2
Health question 15		Glycemic control during labor
Specific recommendation		18.Blood glucose target in capillary plasma during childbirth: between 90 and 140 mg/dl (4.4–7.2 mmol/l)
Strength of recommendation		Unclear
Supporting evidence		Unclear
Consistency appraisal	Search strategy and selection of evidence	1
	Evidence and interpretation	1
	Interpretation and recommendation	1
Neonatal Care
Health question 16		Neonatal hypoglycemia
Specific recommendation		NONE
Strength of recommendation
Supporting evidence
Consistency appraisal	Search strategy and selection of evidence
	Evidence and interpretation
	Interpretation and recommendation
Health question 17		Initial assessment
Specific recommendation		NONE
Strength of recommendation
Supporting evidence
Consistency appraisal	Search strategy and selection of evidence
	Evidence and interpretation
	Interpretation and recommendation
Postpartum Care
Health question 18		Blood glucose control
Specific recommendation		NONE
Strength of recommendation
Supporting evidence
Consistency appraisal	Search strategy and selection of evidence
	Evidence and interpretation
	Interpretation and recommendation
Health question 19		Information and follow-up
Specific recommendation		19.A suitable time for using the postnatal depression scale is the OGTT timeframe 6–12 weeks after pregnancy.	20.Women with GDM should therefore be strongly encouraged to breast-feed their children, exclusive breast-feeding should be for at least 4–6 months
Strength of recommendation		Unclear	Unclear
Supporting evidence		Unclear	Unclear
Consistency appraisal	Search strategy and selection of evidence	1	1
	Evidence and interpretation	1	2
	Interpretation and recommendation	2	2
Health question 20		Postnatal blood glucose testing
Specific recommendation		21.75-g OGTT 6–12 weeks after delivery independent of breast-feeding should be advised，Primary measurement of the HbA1c level 6–12 weeks post partum is not recommended for diagnosis, and fasting glucose alone is also insufficient
Strength of recommendation		Unclear
Supporting evidence		Unclear
Consistency appraisal	Search strategy and selection of evidence	1
	Evidence and interpretation	3
	Interpretation and recommendation	3
