# Supplementary material for: Current guidelines on the management of gestational diabetes mellitus: a content analysis and appraisal
Source: BMC Pregnancy Childbirth. 2019 Jun 13;19:200. doi: 10.1186/s12884-019-2343-2 (PMC6567433; doi:10.1186/s12884-019-2343-2)
Supplement: Supplementary file 14 — Recommendations Extraction of CMA guideline. The CMA guideline was an expert consensus. There were 40 relevant recommendations being extracted, which were displayed and appraised in Additional file 14. (XLSX 19 kb) [file 12884_2019_2343_MOESM14_ESM.xlsx]

## Sheet: CMA
Basic information
Title of guideline		Diagnosis and Management of diabetes in pregnancy: A clinical practice guideline (2014)
Development institute		CMA
Publication year		Published 2014
Guideline type		Expert Consensus
Guideline methodology		the guideline was developed through expert consensus, mainly referring to current GDM diagnostic criteria in China, international guidelines and evidence
Quality assessment of evidence and grading of strength of recommendations		Recommendations are assigned ratings of A, B, or C, depending on the quality of evidence, while E contains expert opinion or clinical experience.
Guideline Currency	Literature search date	Not mentioned
	Search strategy	Unclear
Methodological quality of guideline
AGREE II scores	Domain 1. Scope and Purpose	0.58
	Domain 2. Stakeholder Involvement	0.25
	Domain 3. Rigor of Development	0.25
	Domain 4. Clarity of Presentation	0.44
	Domain 5. Applicability	0.52
	Domain 6. Editorial Independence	0.08
	Overall assessment	Recommend
Recommendation extraction and assessment
Diagnosis of GDM
Health question 1		Risk factors
Specific recommendation		1.Risk factors for gestational diabetes  1）Obese (eapecially severe obese)  2）family history of type 2 diabetes (first-degree relative with diabetes)  3）Previous diagnosis of GDM 4）History of macrosomic infant 5）PICOS 6）Fasting urine sugar was repeatedly positive in early pregnancy
Strength of recommendation		Uclear
Supporting evidence		Expert consensus
Consistency appraisal	Search strategy and selection of evidence	1
	Evidence and interpretation	1
	Interpretation and recommendation	1
Health question 2		Screening
Specific recommendation		2.Women with a history of GDM during pregnancy are more likely to have GDM, therefore, it is suggested that OGTT should be performed before pregnancy or at least in early pregnancy .If the early OGTT (or HbA1c) is normal, repeat OGTT at 24–28 weeks
Strength of recommendation		Unclear
Supporting evidence		Expert consensus; EL B
Consistency appraisal	Search strategy and selection of evidence
	Evidence and interpretation
	Interpretation and recommendation
Health question 3		Diagnostic criteria
Specific recommendation		3.Recommend an OGTT to all pregnant women, who are not known to have PGDM or GDM, at 24–28 weeks gestational age or at the first prenatal visit after 28weeks gestational age, using the following criteria: 1 of the following values: Fasting 5.1 mmol/L 1 hour 10.0 mmol/L 2 hours 8.5 mmol/L	4.Pregnant women with risk factors or in low resource regions are suggested to perform FPG first,at 24-28 weeks gestational age. 1)FPG≥5.1mmol/L can be considered diagnostic of gestational diabetes and does not require a 75 g OGTT for confirmation 2)FPG＜4.4mmol/L (80mg/dl) can be considerd low risk to have GDM, and do not need to perform 75 g OGTT 3)FPG≥4.4 mmol/L and ＜5.1mmol/L will be considere…	5.Pregnant women with risk factors can repeat OGTT at later period pregnancy if the early OGTT is normal	6.The level of FPG gradually decreased with the increase of gestational age in the first and second trimester, especially in the first trimester.Therefore, the level of FPG in early pregnancy cannot be used to diagnos GDM.	7.OGTT or FPG tests were recommended at the first prenatal visit for those who do not have regular examination before 28 weeks gestational age.
Strength of recommendation		Uclear	Uclear	Uclear	Uclear	Uclear
Supporting evidence		Expert consensus	Expert consensus	Expert consensus	Expert consensus	Expert consensus
Consistency appraisal	Search strategy and selection of evidence	1	1	1	1	1
	Evidence and interpretation	1	1	1	1	1
	Interpretation and recommendation	1	1	1	1	1
Prenatal Care
Health question 4		Health education
Specific recommendation		NONE
Strength of recommendation
Supporting evidence
Consistency appraisal	Search strategy and selection of evidence
	Evidence and interpretation
	Interpretation and recommendation
Health question 5		Medical nutrition therapy
Specific recommendation		8.In women with gestational diabetes mellitus (GDM), total daily energy intake should be based on pre-pregnancy BMI and gestational weight increased. It is recommended a minimum of 1,500kcal/d at first trimester and a minimum of 1800kcal/d at last trimester.	9.We recommend limiting carbohydrate intake to 50%–60% of total calories, with a minimum of 150 g carbohydrate per day, and recommend foods with a low glycaemic index.	10.Dietary protein intake is recommended to account for 15% ~ 20% of total energy to meet the needs of physiological regulation during pregnancy and fetal growth and development.	11.We recommend limiting fat intake to 25%–30% of total calories.Foods with high content of saturated fatty acids should be limited, not exceed 7% of the total calories intake (#1). Monounsaturated fatty acids, such as olive oil and camellia oil, should account for more than 1/3.Reducing intake of trans fatty acids can reduce LDL cholesterol and increase HDL cholesterol (#2),Therefore, pregnant w…	12.Dietary fiber: the recommended daily intake is 25 ~ 30g.	13.It is recommended to increase food intake with vitamin B6,calcium, potassium, iron, zinc during pregnancy.	14.It is recommended to distribute total calories intake in 3 meals, respectively 10%～15%、30%、30% of total calories intake. Snacks are also recommended, which can have 5%～10% of total calories intake.
Strength of recommendation		Uclear	Uclear	Uclear	Uclear	Uclear	Uclear	Uclear
Supporting evidence		Expert consensus	Expert consensus; EL A or B	Expert consensus	Expert consensus; (#1) A(#2)A (#3)B	Expert consensus	Expert consensus	Expert consensus
Consistency appraisal	Search strategy and selection of evidence	1	1	1	1	1	1	1
	Evidence and interpretation	2	3	1	1	1	1	1
	Interpretation and recommendation	1	2	1	1	1	1	1
Health question 6		Physical activity
Specific recommendation		15.Endurance training at a low to moderate level can also be started during pregnancy. The simplest type of physical exercise without aids should be brisk walking. It can be started from 10min and gradually extended to 30min, among which necessary intervals are suggested. It is recommended to take exercise after meals for 3~4 times.
Strength of recommendation		Uclear
Supporting evidence		Expert consensus
Consistency appraisal	Search strategy and selection of evidence	1
	Evidence and interpretation	1
	Interpretation and recommendation	1
Health question 7		Pharmacological therapy
Specific recommendation		16.After medical nutrition therapy within 3–5 days，GDM women are suggested to perform 24h peripheral blood glucose (glycemic profile test), including blood glucose at night, blood glucose at 30min before each meal and 2h after each meal, and urine ketone body. If FPG or preprandial blood glucose ≥5.3mmol /L (95m g/d L), or 2h postprandial blood glucose ≥6.7m m /L(120mg/dl),or hunger ketosis occur…	17.The most suitable insulin treatment regimen is basic insulin combined with preprandial ultra - short - acting or short - acting insulin.Individualized insulin treatment regimen should be made according blood glucose monitoring results.	18.Insulin should be considered as the first-line treatment in women with GDM, and OADs is currently not recommended for glycaemic management during pregnancy. For those who use large amounts of insulin or refuse to use insulin,the potential risk of using oral hypoglycemic drugs should be informed before use glibenclamide and metformin,
Strength of recommendation		Uclear	Uclear	Uclear
Supporting evidence		Expert consensus	Expert consensus	Expert consensus
Consistency appraisal	Search strategy and selection of evidence	1	1	1
	Evidence and interpretation	1	1	2
	Interpretation and recommendation	1	1	3
Health question 8		Blood glucose monitoring
Specific recommendation		19.It is recommended to take self-monitoring of blood glucose during pregnancy.Those women with poor or unstable blood glucose, and those who are treated with insulin during pregnancy should monitor blood glucose 7 times a day, including 30 min before each meal, 2 hours postprandial and blood glucose at night.	20.For patients with stable blood glucose, blood glucose profile test should be performed at least once a week, and insulin dosage should be adjusted timely according to blood glucose monitoring results.For women those who don't need insulin treatment, follow-up monitoring is also suggested at least once a week, including peripheral fasting glucose, fasting blood glucose, FBG) and 2 h peripheral …
Strength of recommendation		Uclear	Uclear
Supporting evidence		Expert consensus	Expert consensus
Consistency appraisal	Search strategy and selection of evidence	1	1
	Evidence and interpretation	1	1
	Interpretation and recommendation	1	1
Health question 9		Target blood glucose values
Specific recommendation		21.GDM women should be suggested to achieve target blood glucose levels: Fasting ≤ 5.3 mm ol/l(95mg/dl); 2 hours postprandial≤120 mg/dl (6.7 mmol/l);1 hours postprandial≤140 mg/dl (7.8 mmol/l); night blood glucose level ≥3.3mmol/L(60mg/dl)；HbAlc＜5.5％ during pregnancy.
Strength of recommendation		Uclear
Supporting evidence		Expert consensus
Consistency appraisal	Search strategy and selection of evidence	1
	Evidence and interpretation	1
	Interpretation and recommendation	1
Health question 10		Ketone monitoring
Specific recommendation		22.Pregnant women with unexplained nausea, vomiting, fatigue and other unwell syptom, or blood sugar is not ideal should promptly monitor the urine ketone body.
Strength of recommendation		Uclear
Supporting evidence		Expert consensus
Consistency appraisal	Search strategy and selection of evidence	1
	Evidence and interpretation	1
	Interpretation and recommendation	1
Health question 11		HbA1c monitoring
Specific recommendation		23.HbAlc reflects the average blood glucose level 2-3 before, which can be used as a good indicator to evaluate the long-term control of diabetes. It is mostly used for the initial evaluation of GDM.Pregnant women with diabetes treated with insulin are recommended to test HbA1c every 2 months.
Strength of recommendation		Uclear
Supporting evidence		Expert consensus
Consistency appraisal	Search strategy and selection of evidence	1
	Evidence and interpretation	1
	Interpretation and recommendation	1
Health question 12		Continuous glucose monitoring
Specific recommendation		24.We suggest that continuous glucose monitoring be used during pregnancy in women with unsatisfactory blood glucose or with obvious abnormal blood glucose and need insulin treatment.Most GDM pregnant women do not need CGMS, and CGMS is not recommended routinely for pregnant women.
Strength of recommendation		Uclear
Supporting evidence		Expert consensus
Consistency appraisal	Search strategy and selection of evidence	1
	Evidence and interpretation	1
	Interpretation and recommendation	1
Health question 13		Fetal monitoring
Specific recommendation		25.Offer women with diabetes an ultrasound scan in second trimester.For those who fail to achieve target blood glucose values in early pregnancy, ultrasound scan should be used to detect fetal central nervous system and heart development. Fetal echocardiography is recommended if possible.	26.Offer pregnant women with diabetes ultrasound monitoring of fetal growth and amniotic fluid volume every 4 weeks from 28 to 36 weeks.	27.Pregnant women in the third trimester should pay attention to the monitoring of fetal movement.For patients requiring insulin or oral hypoglycemic drugs, non-stress test (NST) should be conducted once a week since the 32nd week of pregnancy， especially when fetal growth restriction is suspicious.	28.We recommend fetal lung maturating should be conducted in women with unsatisfactory blood glucose control during pregnancy or need for early termination of pregnancy 48 hours before the planned termination of pregnancy.
Strength of recommendation		Uclear	Uclear	Uclear	Uclear
Supporting evidence		Expert consensus	Expert consensus	Expert consensus	Expert consensus
Consistency appraisal	Search strategy and selection of evidence	1	1	1	1
	Evidence and interpretation	1	1	1	1
	Interpretation and recommendation	1	1	1	1
Intrapartum Care
Health question 14		Timing and mode of birth
Specific recommendation		29.GDM pregnant women who do not need insulin treatment and control blood glucose value successfully are supposed to deliver untill the due date in the case of tight monitoring if there are no maternal and child complications. Offer induction of labour to women who have not given birth by due date. Advise women with PGDM or GDM treated with insulin to give birth untill 39 weeks if they control bl…	30.Diabetes should not in itself be considered an indication to cesarean delivery	31.Intravenous dextrose and insulin infusion should be considered for women with diabetes from the onset of established labour until labour finished when diet is unregular. Pregnant women should be provided with adequate glucose to meet their basic metabolic needs and energy expenditure under stress.
Strength of recommendation		Uclear	Uclear	Uclear
Supporting evidence		Expert consensus	Expert consensus	Expert consensus
Consistency appraisal	Search strategy and selection of evidence	1	1	1
	Evidence and interpretation	1	1	1
	Interpretation and recommendation	1	1	1
Health question 15		Glycemic control during labor
Specific recommendation		32.The blood glucose was monitored once every 1-2 hours, and a small dose of insulin was maintained by intravenous infusion according to the blood glucose value.
Strength of recommendation		Uclear
Supporting evidence		Expert consensus
Consistency appraisal	Search strategy and selection of evidence	1
	Evidence and interpretation	1
	Interpretation and recommendation	1
Neonatal Care
Health question 16		Neonatal hypoglycemia
Specific recommendation		33.①Measure the infant’s capillary plasma glucose in 30 minutes of age. ②Neonates of women with GDM are treated as high-risk infants ③Encourage women diagnosed with GDM to start breastfeeding or feed suger water as early as possible after birth, and 10% dextrose can be offered by intravenous infusion if necessary. ④Examing hemoglobin, blood potassium, blood calcium, magnesium and bilirubin routin…
Strength of recommendation		Uclear
Supporting evidence		Expert consensus
Consistency appraisal	Search strategy and selection of evidence	1
	Evidence and interpretation	3
	Interpretation and recommendation	2
Health question 17		Initial assessment
Specific recommendation		NONE
Strength of recommendation
Supporting evidence
Consistency appraisal	Search strategy and selection of evidence
	Evidence and interpretation
	Interpretation and recommendation
Postpartum Care
Health question 18		Blood glucose control
Specific recommendation		34.GDM women without insulin treatment during pregnancy can return the normal diet, but they are suggested to avoid high sugar and fat diet.	35.Women with FPG ≥7.0mmol/L after delivery repeatedly should be regarded as PGDM and they are recommended for endocrine specialist conselling.	36.GDM women are recommended to keep breastfeeding.
Strength of recommendation		Uclear	Uclear	Uclear
Supporting evidence		Expert consensus	Expert consensus	Expert consensus
Consistency appraisal	Search strategy and selection of evidence	1	1	1
	Evidence and interpretation	1	3	2
	Interpretation and recommendation	1	3	1
Health question 19		Information and follow-up
Specific recommendation		37.It is suggested to follow up the children of diabetic women and offer healthy lifestyle instructions.
Strength of recommendation		Uclear
Supporting evidence		Expert consensus
Consistency appraisal	Search strategy and selection of evidence	1
	Evidence and interpretation	1
	Interpretation and recommendation	1
Health question 20		Postnatal blood glucose testing
Specific recommendation		38.Recommend all diabetic women should be followed up 6~12 weeks after delivery.	39.All GDM women should be recommended to perform OGTT test after delivery, testing fasting and 2h postnatal glucose levels, and make decision according to the 2014 ADA criterion.	40.Women may also test blood lipid and insulin levels, at least once every 3 years.
Strength of recommendation		Uclear	Uclear	Uclear
Supporting evidence		Expert consensus; EL E	Expert consensus	Expert consensus; EL E
Consistency appraisal	Search strategy and selection of evidence	1	1	1
	Evidence and interpretation	4	1	1
	Interpretation and recommendation	1	1	1
